# Supplementary material for: A proteomic investigation of isogenic radiation resistant prostate cancer cell lines
Source: Proteomics Clin Appl. 2021 Jun 30;15(5):2100037. doi: 10.1002/prca.202100037 (PMC8448965; doi:10.1002/prca.202100037)
Supplement: Supplementary file 1 — Supporting information [file PRCA-15-0-s006.xls]

## Sheet: Supplementary Table 01
Pepetide.IDs	Protein.names	Gene.names	DU145_PAR_01	DU145_PAR_02	DU145_PAR_03	DU145_CF_01	DU145_CF_02	DU145_CF_03	DU145_HF_01	DU145_HF_02	DU145_HF_03	CF_Fold_Change	CF_p_value	HF_Fold_Change	HF_p_value
A0AVT1;A0AVT1-2;A0AVT1-3;A0AVT1-4	Ubiquitin-like modifier-activating enzyme 6	UBA6	22.3694	22.1168	22.3608	22.4985	22.4821	22.35	22.3801	22.1132	22.1163	0.161209	0.279633	-0.0791372	0.440031
A0FGR8-2;A0FGR8;A0FGR8-6;A0FGR8-4;A0FGR8-5	Extended synaptotagmin-2	ESYT2	21.6371	21.5908	21.8088	21.8247	21.7533	21.7064	22.235	22.2671	22.2145	0.082552	0.467277	0.559966	0.0199812
A0MZ66-4;A0MZ66;A0MZ66-3;A0MZ66-8;A0MZ66-5;A0MZ66-6;A0MZ66-2;A0MZ66-7	Shootin-1	KIAA1598	21.8231	22.08	22.2225	21.2303	21.4607	21.5076	21.2919	21.328	21.6693	-0.642299	0.0033151	-0.612156	0.0129088
A1L0T0	Acetolactate synthase-like protein	ILVBL	22.3313	22.5627	22.3812	22.3551	22.4195	22.253	21.7496	22.3654	22.4312	-0.0825393	0.261683	-0.243008	0.317012
A1X283	SH3 and PX domain-containing protein 2B	SH3PXD2B	16.2467	18.0688	NA	17.814	15.3539	17.6949	16.364	16.642	NA	-0.203446	0.833321	-0.654696	0.55224
A2RRP1-2;A2RRP1	Neuroblastoma-amplified sequence	NBAS	18.8593	19.3837	19.0124	19.6942	19.382	19.3734	19.6686	19.3953	19.4403	0.398101	0.241996	0.416287	0.212486
A3KN83-3;A3KN83-2;A3KN83;A3KN83-4;Q9Y2G9-3;Q9Y2G9	Protein strawberry notch homolog 1	SBNO1	19.1006	19.2826	18.9702	18.9938	19.1194	19.3637	18.8502	19.1751	19.1464	0.041172	0.837625	-0.0605838	0.676584
A4D1E9;A4D1E9-2	GTP-binding protein 10	GTPBP10	18.7057	19.2004	19.8749	19.4341	19.8807	19.8421	17.9764	17.8187	18.4492	0.458587	0.203412	-1.17891	0.0345961
A5YKK6;A5YKK6-2;A5YKK6-3;A5YKK6-4	CCR4-NOT transcription complex subunit 1	CNOT1	20.8719	21.4258	20.9453	21.0923	21.1868	20.7392	20.9561	21.2348	21.1509	-0.0748834	0.66301	0.032949	0.805226
A6NDG6	Phosphoglycolate phosphatase	PGP	21.4721	22.0018	21.6242	21.726	21.7207	21.7094	21.5499	21.7208	21.6269	0.0193524	0.91366	-0.0667929	0.603226
A6NDU8	UPF0600 protein C5orf51	C5orf51	21.6124	22.1657	21.9392	21.6281	21.5266	21.7272	21.71	21.1528	21.2987	-0.27846	0.283963	-0.518604	0.252982
A6NHR9;A6NHR9-2;A6NHR9-3	Structural maintenance of chromosomes flexible hinge domain-containing protein 1	SMCHD1	21.433	21.2822	21.2821	20.4872	20.4048	20.7043	21.4035	21.4248	21.3461	-0.800302	0.0193626	0.0590529	0.357081
A6NJ78;A6NJ78-3;A6NJ78-2;A6NJ78-4	Probable methyltransferase-like protein 15	METTL15	16.4558	16.7864	16.6208	17.445	18.6264	18.5618	16.7499	18.0302	NA	1.59003	0.0342014	0.769027	0.352199
A6NKD9	Coiled-coil domain-containing protein 85C	CCDC85C	18.1404	18.4594	18.0421	18.9362	18.9459	17.0283	16.8224	18.3127	17.1574	0.0894684	0.887514	-0.783141	0.149128
A6NKT7;Q7Z3J3;Q7Z3J3-2	RanBP2-like and GRIP domain-containing protein 3;RanBP2-like and GRIP domain-containing protein 4	RGPD3;RGPD4	18.14	18.0741	18.1006	17.8264	17.6265	17.9599	18.3222	18.0462	18.2634	-0.300599	0.0773504	0.105749	0.255529
A6ZKI3;Q9BWD3;Q17RB0	Protein FAM127A;Protein FAM127B;Protein FAM127C	FAM127A;FAM127B;FAM127C	19.5742	18.9521	19.578	20.3332	20.3765	20.2883	19.8416	20.2839	20.3958	0.964601	0.0525747	0.80567	0.119898
Q96HA1-2;A8CG34-2;Q96HA1-3;A8CG34;Q96HA1;A6NF01;Q6PJE2-5;Q6PJE2	Nuclear envelope pore membrane protein POM 121;Nuclear envelope pore membrane protein POM 121C	POM121;POM121C	20.1926	20.2799	20.4215	20.6369	20.3167	20.5395	20.5895	20.7953	20.6856	0.199685	0.250009	0.392108	0.0326151
A8MXV4	Nucleoside diphosphate-linked moiety X motif 19, mitochondrial	NUDT19	21.6391	21.5413	21.6528	21.8694	21.9288	21.8649	21.8298	21.4757	21.6627	0.276619	0.0381867	0.0449793	0.614208
C9JLW8	Protein FAM195B	FAM195B	21.3002	20.7077	20.9853	21.0934	20.5854	20.4475	20.5586	20.3334	20.5985	-0.289004	0.150275	-0.500914	0.0532207
E9PAV3-2;E9PAV3;Q13765	Nascent polypeptide-associated complex subunit alpha, muscle-specific form;Nascent polypeptide-associated complex subunit alpha	NACA	24.0094	24.0761	23.9693	24.1408	24.1991	24.2495	24.2538	24.4342	24.3937	0.17822	0.0731957	0.342304	0.0227618
O00116	Alkyldihydroxyacetonephosphate synthase, peroxisomal	AGPS	21.7001	22.6927	22.0142	22.497	22.6106	22.4736	22.5388	22.5988	22.44	0.391421	0.265882	0.390201	0.28502
O00124-3;O00124;O00124-2	UBX domain-containing protein 8	UBXN8	18.223	18.2349	17.7069	18.9075	19.1249	19.045	19.3005	18.8588	18.5422	0.970841	0.0373108	0.845521	0.0231959
O00139;O00139-4;O00139-1;O00139-5	Kinesin-like protein KIF2A	KIF2A	20.5325	20.7212	20.8734	19.3154	19.9573	20.252	19.8292	19.9496	19.8836	-0.867469	0.0402915	-0.821517	0.0108806
O00148;O00148-2	ATP-dependent RNA helicase DDX39A	DDX39A	22.3895	22.5503	22.7317	22.5396	22.5498	22.4269	22.7923	22.6939	22.2921	-0.0517615	0.736088	0.0355541	0.899585
O00151	PDZ and LIM domain protein 1	PDLIM1	24.1835	24.0858	24.1434	24.4271	24.4518	24.2115	24.0034	24.1162	23.912	0.225888	0.120618	-0.127017	0.253766
O00154-4;O00154-6;O00154-5;O00154-7;O00154;O00154-2;O00154-3	Cytosolic acyl coenzyme A thioester hydrolase	ACOT7	21.6082	21.5558	21.4505	21.8837	21.9803	21.9156	21.6452	22.0443	21.794	0.388386	0.0213041	0.289681	0.161424
O00159-2;O00159-3;O00159	Unconventional myosin-Ic	MYO1C	24.5369	24.652	24.6762	24.1228	24.0175	24.0926	25.0089	25.0217	24.9012	-0.544041	0.014676	0.355575	0.0383347
O00165-5;O00165;O00165-2;O00165-4;O00165-3;O00165-6	HCLS1-associated protein X-1	HAX1	21.0603	20.9625	20.9758	21.2595	21.3315	21.2136	20.4644	20.9552	20.7484	0.268683	0.0346802	-0.276896	0.24816
O00170	AH receptor-interacting protein	AIP	22.3758	22.3015	22.384	22.5712	22.534	22.5175	22.6293	22.8043	22.7134	0.187167	0.0230101	0.361899	0.0391713
O00178	GTP-binding protein 1	GTPBP1	19.7557	19.4191	19.4275	19.3617	19.4922	19.4979	19.1438	19.2628	19.1413	-0.0834923	0.644563	-0.351407	0.122063
O00186	Syntaxin-binding protein 3	STXBP3	20.2902	19.5696	19.6796	20.5948	20.2787	20.6291	20.031	20.5857	20.0417	0.654411	0.0736495	0.372972	0.417694
O00194	Ras-related protein Rab-27B	RAB27B	16.6642	15.9973	16.7261	18.2934	19.0588	18.8778	17.5108	17.1664	17.8278	2.28082	0.0320532	1.03915	0.00881594
O00203;O00203-3;Q13367;Q13367-4;Q13367-3	AP-3 complex subunit beta-1	AP3B1	23.2129	22.1633	23.235	22.8675	23.0623	23.0263	22.8667	23.3279	23.1805	0.114985	0.797887	0.254651	0.637354
O00217	NADH dehydrogenase [ubiquinone] iron-sulfur protein 8, mitochondrial	NDUFS8	22.4625	22.6364	22.451	22.7304	22.559	22.4667	22.2875	22.2966	22.3863	0.068721	0.573731	-0.193178	0.136979
O00220	Tumor necrosis factor receptor superfamily member 10A	TNFRSF10A	20.4317	20.6692	21.2319	22.0562	22.0077	21.9971	20.3619	22.0546	22.5718	1.24276	0.038932	0.885197	0.205032
O00221	NF-kappa-B inhibitor epsilon	NFKBIE	19.6564	19.7656	19.3478	20.1551	20.042	20.2602	19.2159	19.7452	19.8252	0.56257	0.0944398	0.00550948	0.985317
O00231;O00231-2	26S proteasome non-ATPase regulatory subunit 11	PSMD11	24.9532	25.2592	25.3055	25.2273	25.1799	25.2174	25.2933	25.3044	25.2206	0.0355843	0.793631	0.100146	0.509256
O00232;O00232-2	26S proteasome non-ATPase regulatory subunit 12	PSMD12	23.2493	23.3044	23.1832	22.6549	23.3189	23.0459	23.2674	23.2278	23.0749	-0.239055	0.321487	-0.0556154	0.280445
O00233-2;O00233;O00233-3	26S proteasome non-ATPase regulatory subunit 9	PSMD9	21.958	21.9602	19.4205	22.4042	22.5351	22.4364	22.6251	22.3924	22.7833	1.34565	0.248737	1.48734	0.254468
O00255-3;O00255-2;O00255	Menin	MEN1	18.386	NA	18.1546	17.7631	18.3337	18.7663	18.1915	17.7393	18.3692	0.0174094	0.994247	-0.170269	0.968596
O00264;O00264-2	Membrane-associated progesterone receptor component 1	PGRMC1	24.791	23.8432	24.2926	24.7911	24.8376	25.0635	24.579	24.494	24.9823	0.588463	0.189952	0.376214	0.329449
O00267-2;O00267	Transcription elongation factor SPT5	SUPT5H	21.5518	21.5889	21.377	21.3698	21.41	21.626	21.5993	21.5	21.7409	-0.0372982	0.818778	0.107484	0.506917
O00268	Transcription initiation factor TFIID subunit 4	TAF4	18.0927	18.3613	18.4369	18.2369	18.1478	17.9705	18.5146	18.1163	17.9414	-0.178557	0.41949	-0.106166	0.735539
O00273	DNA fragmentation factor subunit alpha	DFFA	22.9079	23.1423	23.2417	22.6629	22.575	22.6583	22.9067	23.0365	22.7365	-0.465223	0.05181	-0.204049	0.315257
O00299	Chloride intracellular channel protein 1	CLIC1	27.9187	27.9911	27.9781	27.0483	27.0881	27.0759	27.6753	27.7125	27.8203	-0.891849	0.000145364	-0.22657	0.0241721
O00303	Eukaryotic translation initiation factor 3 subunit F	EIF3F	24.9002	24.9337	25.0349	24.7485	24.7557	24.6691	24.5821	24.8007	24.8551	-0.231846	0.0751554	-0.210337	0.0631945
O00308-4;O00308-2;O00308	NEDD4-like E3 ubiquitin-protein ligase WWP2	WWP2	18.9091	NA	17.7063	18.0445	19.0087	18.7116	19.2631	18.8459	19.2103	0.280574	0.952171	0.798743	0.352832
O00330-3;O00330;O00330-2	Pyruvate dehydrogenase protein X component, mitochondrial	PDHX	19.2714	19.056	19.4044	18.9079	18.5254	19.6692	18.4136	19.4406	19.6008	-0.209819	0.477569	-0.0922906	0.833559
O00401	Neural Wiskott-Aldrich syndrome protein	WASL	18.3234	19.4253	19.4479	18.4053	17.491	18.722	17.7083	18.891	17.5868	-0.859427	0.280054	-1.00349	0.144466
O00410;O00410-3;O00410-2	Importin-5	IPO5	24.5079	24.5669	24.4376	24.8745	24.7252	24.8522	24.9778	24.8287	24.7588	0.313184	0.0576948	0.350986	0.0297355
O00411	DNA-directed RNA polymerase, mitochondrial	POLRMT	21.4791	21.2925	21.4237	21.6778	21.1717	21.1603	21.2057	21.0105	20.9801	-0.061827	0.695273	-0.332949	0.0265451
O00422	Histone deacetylase complex subunit SAP18	SAP18	22.0128	23.5048	22.7531	23.0595	22.833	23.633	23.5015	23.6365	23.6743	0.418289	0.524492	0.847198	0.16417
O00425;O00425-2	Insulin-like growth factor 2 mRNA-binding protein 3	IGF2BP3	20.2404	20.031	20.3263	19.3682	20.0291	20.179	19.9141	20.3549	20.1653	-0.340445	0.333324	-0.0544738	0.806316
O00429;O00429-3;O00429-6;O00429-5;O00429-7	Dynamin-1-like protein	DNM1L	22.9595	23.0711	22.9386	23.2825	23.1465	23.0284	23.3695	23.2068	23.1557	0.162717	0.179837	0.254255	0.0889226
O00442;O00442-2	RNA 3-terminal phosphate cyclase	RTCA	20.5437	21.429	21.8126	21.0362	21.4572	20.227	20.3452	20.9219	20.6497	-0.354978	0.62974	-0.622849	0.15989
O00443;O00443-2	Phosphatidylinositol 4-phosphate 3-kinase C2 domain-containing subunit alpha	PIK3C2A	17.1655	16.6361	16.6938	16.3493	17.4696	17.4093	17.2664	17.7234	17.6584	0.244232	0.690891	0.717583	0.146941
O00458;O00458-2	Interferon-related developmental regulator 1	IFRD1	20.4279	20.1532	20.2038	18.5191	18.9145	18.972	19.49	18.5652	19.2215	-1.45981	0.0228499	-1.16943	0.0306687
O00461	Golgi integral membrane protein 4	GOLIM4	19.7009	19.8029	19.8059	20.3307	20.3235	20.4333	19.5892	20.3885	20.0518	0.592615	0.00367506	0.239916	0.355555
O00468-6;O00468-3;O00468-5;O00468-4;O00468-7;O00468;O00468-2	Agrin;Agrin N-terminal 110 kDa subunit;Agrin C-terminal 110 kDa subunit;Agrin C-terminal 90 kDa fragment;Agrin C-terminal 22 kDa fragment	AGRN	19.1547	19.6449	18.8996	18.3716	18.7313	18.9502	18.6158	18.0879	18.0268	-0.548678	0.210902	-0.989555	0.0807583
O00469;O00469-2;O00469-3	Procollagen-lysine,2-oxoglutarate 5-dioxygenase 2	PLOD2	22.2937	22.4617	22.6192	23.2946	22.9444	22.9845	23.4153	23.6333	23.4528	0.616288	0.0874259	1.04224	0.010062
O00471	Exocyst complex component 5	EXOC5	18.03	17.6486	17.4225	18.1941	18.7382	18.9616	18.2192	18.4512	18.3978	0.930953	0.148153	0.655709	0.110748
O00483	Cytochrome c oxidase subunit NDUFA4	NDUFA4	23.7958	22.9745	23.7611	24.0829	23.9674	23.9079	22.4588	22.3489	22.5932	0.475622	0.2109	-1.04346	0.0397756
O00487	26S proteasome non-ATPase regulatory subunit 14	PSMD14	21.2412	21.0803	22.9301	22.7217	22.95	22.7254	21.4993	23.3229	23.5394	1.04851	0.241316	1.03667	0.232072
O00499-9;O00499-10;O00499-7;O00499-8;O00499-4;O00499-6;O00499-11;O00499-3;O00499-2;O00499-5;O00499	Myc box-dependent-interacting protein 1	BIN1	20.0678	20.5693	20.6608	18.9957	18.6301	18.4942	17.4349	20.0236	17.9864	-1.72594	0.0353593	-1.951	0.108948
O00505	Importin subunit alpha-4	KPNA3	22.8921	22.8871	23.0794	24.0311	24.0174	23.465	23.9724	22.9141	23.0466	0.884989	0.0712177	0.358168	0.426174
O00541-2;O00541	Pescadillo homolog	PES1	23.091	22.3033	22.4999	22.6189	22.9124	22.952	22.2527	22.3162	21.9585	0.19635	0.619336	-0.455648	0.209253
O00560;O00560-3	Syntenin-1	SDCBP	24.2023	24.0465	23.992	24.4852	24.5807	24.582	24.1025	24.0212	24.0843	0.469008	0.0382592	-0.0109263	0.863145
O00566	U3 small nucleolar ribonucleoprotein protein MPP10	MPHOSPH10	21.9046	21.8825	22.1676	21.8292	21.983	22.2395	21.534	21.8329	21.9858	0.0323374	0.613192	-0.200653	0.164062
O00567	Nucleolar protein 56	NOP56	24.0777	24.3624	24.3711	24.5155	24.598	24.6147	24.3198	24.496	24.5036	0.305657	0.0437498	0.169374	0.0431346
O00571;O00571-2;Q9NQI0-3;Q9NQI0-2;Q9NQI0-4;Q9NQI0	ATP-dependent RNA helicase DDX3X	DDX3X	25.5114	25.4809	25.5101	25.8938	25.7362	25.7432	25.5895	25.6269	25.3692	0.290285	0.0247429	0.0277787	0.77865
O00622	Protein CYR61	CYR61	22.2234	21.8684	22.1856	24.0479	24.014	24.2004	23.1956	22.9619	23.2726	1.99496	0.00217623	1.05086	0.00140369
O00625	Pirin	PIR	22.3956	22.1254	21.8677	22.6483	22.4322	22.2473	21.8597	21.7699	22.0362	0.313011	0.0135026	-0.240975	0.372194
O00629	Importin subunit alpha-3	KPNA4	25.1776	25.0725	25.0878	25.4218	25.183	25.381	25.0621	25.3439	25.1399	0.215945	0.0584049	0.0693133	0.599158
O00743;O00743-2;O00743-3	Serine/threonine-protein phosphatase 6 catalytic subunit;Serine/threonine-protein phosphatase 6 catalytic subunit, N-terminally processed	PPP6C	21.4941	21.5905	21.5138	22.3234	22.4539	21.58	21.0396	21.9174	21.7216	0.586282	0.153047	0.026715	0.922515
O00762;O00762-2;O00762-3;O00762-4	Ubiquitin-conjugating enzyme E2 C	UBE2C	24.756	24.6984	24.5126	24.7216	24.6942	24.271	25.7641	24.9696	24.4338	-0.0934428	0.337024	0.400142	0.337956
O00764;O00764-3;O00764-2	Pyridoxal kinase	PDXK	25.0359	24.5937	24.6582	24.2968	24.359	24.1229	25.4207	24.8463	24.9693	-0.503014	0.0753646	0.316159	0.0142963
O14497;O14497-3;O14497-2	AT-rich interactive domain-containing protein 1A	ARID1A	18.7235	18.6582	19.0489	17.513	17.1869	17.3449	18.5948	18.2287	17.9765	-1.46196	0.00937155	-0.543538	0.190066
O14519-2;O14519;O75956	Cyclin-dependent kinase 2-associated protein 1;Cyclin-dependent kinase 2-associated protein 2	CDK2AP1;CDK2AP2	23.1401	23.0619	23.4586	23.7765	22.5459	22.6671	23.9135	22.9077	23.3075	-0.223709	0.659871	0.15601	0.663479
O14524-2;O14524	Transmembrane protein 194A	TMEM194A	19.6759	19.5053	19.539	19.4183	19.4635	19.7562	19.9977	19.9447	19.8518	-0.0273597	0.860426	0.358022	0.0127037
O14530-2;O14530	Thioredoxin domain-containing protein 9	TXNDC9	21.97	22.4384	22.3365	21.2642	21.3927	21.4221	21.628	21.9987	21.8759	-0.888674	0.0121743	-0.414097	0.00770154
O14548	Cytochrome c oxidase subunit 7A-related protein, mitochondrial	COX7A2L	22.493	22.3289	22.2811	21.8418	22.3754	22.4831	22.8566	22.8552	22.971	-0.134219	0.659824	0.526619	0.030543
O14578;O14578-4;O14578-3;O14578-2	Citron Rho-interacting kinase	CIT	17.9473	17.8318	18.0578	17.4665	17.6278	18.1458	18.5063	18.2868	18.3517	-0.198942	0.349397	0.43596	0.0298811
O14579;O14579-2;O14579-3	Coatomer subunit epsilon	COPE	23.0604	23.3594	22.4861	23.551	23.7873	23.0612	23.9524	23.0846	23.5269	0.497877	0.00725897	0.552674	0.31528
O14602;P47813	Eukaryotic translation initiation factor 1A, Y-chromosomal;Eukaryotic translation initiation factor 1A, X-chromosomal	EIF1AY;EIF1AX	22.8242	23.729	23.638	23.6553	23.8449	23.9387	23.146	22.744	22.7434	0.415937	0.19187	-0.519276	0.343015
O14617-5;O14617;O14617-4;O14617-2;O14617-3	AP-3 complex subunit delta-1	AP3D1	22.601	22.7047	22.4859	22.8379	22.8431	22.3254	22.3412	22.9266	22.7886	0.071622	0.609736	0.0882912	0.664953
O14618	Copper chaperone for superoxide dismutase	CCS	17.6134	20.0065	18.2079	NA	19.4285	19.4445	18.001	19.4777	19.6858	0.827221	0.778376	0.445554	0.522691
O14640-2;O14640;P54792-2;P54792	Segment polarity protein dishevelled homolog DVL-1;Putative segment polarity protein dishevelled homolog DVL1P1	DVL1;DVL1P1	18.5672	18.5089	18.7413	18.2462	18.2792	18.6804	17.8504	18.8235	19.1093	-0.203869	0.115884	-0.0114022	0.977167
O14641;Q92997-2;Q92997	Segment polarity protein dishevelled homolog DVL-2	DVL2	19.9454	18.4695	17.8314	19.5068	18.8882	18.5615	19.7963	19.5671	19.224	0.236741	0.567953	0.780378	0.240388
O14646-2;O14646	Chromodomain-helicase-DNA-binding protein 1	CHD1	17.1981	14.7648	15.1238	16.9857	17.3551	16.7766	17.2975	15.6129	16.1148	1.34355	0.244452	0.646194	0.144434
O14656;O14656-2	Torsin-1A	TOR1A	20.9375	20.8997	21.1316	21.4801	21.4011	21.5451	21.3101	21.3538	21.5155	0.485831	0.00608346	0.403535	0.00395576
O14657	Torsin-1B	TOR1B	20.8158	20.5579	21.2127	21.0181	20.8816	21.0084	20.5151	20.3465	20.8302	0.107205	0.571077	-0.298208	0.0263745
O14662-2;O14662-4;O14662-5;O14662;O14662-3;O14662-6	Syntaxin-16	STX16	18.608	19.4404	18.7548	18.4657	18.1042	18.3566	19.3649	19.2177	19.277	-0.625561	0.226895	0.352136	0.355396
O14672;O14672-2	Disintegrin and metalloproteinase domain-containing protein 10	ADAM10	19.4347	19.4186	18.8814	19.3402	19.3875	19.5279	19.2845	19.1771	19.1015	0.173651	0.540203	-0.0571599	0.724691
O14681;O14681-3	Etoposide-induced protein 2.4 homolog	EI24	20.2894	19.1901	19.6865	18.9598	19.0624	19.1056	19.0625	18.709	NA	-0.679407	0.192112	-0.836226	0.262082
O14733;O14733-3;O14733-2;O14733-4	Dual specificity mitogen-activated protein kinase kinase 7	MAP2K7	17.9394	17.7056	17.579	18.4246	18.1362	17.9207	16.3159	18.0552	17.9508	0.419174	0.00982195	-0.300709	0.693948
O14737;O14737-2	Programmed cell death protein 5	PDCD5	25.5014	25.5354	25.7717	24.8688	25.1051	25.2423	24.7494	24.8732	25.0549	-0.53078	0.0118983	-0.710352	0.00135133
O14744;O14744-5;O14744-2;O14744-4;O14744-3	Protein arginine N-methyltransferase 5;Protein arginine N-methyltransferase 5, N-terminally processed	PRMT5	22.7802	22.7839	22.7164	21.8246	22.414	22.2029	22.2698	22.0736	22.2851	-0.612989	0.0736465	-0.550627	0.0219852
O14745;O14745-2	Na(+)/H(+) exchange regulatory cofactor NHE-RF1	SLC9A3R1	22.1894	22.4988	22.4349	21.9647	22.2533	22.2228	22.1792	22.2226	22.3213	-0.227398	0.00183377	-0.133296	0.227193
O14757-2;O14757-3;O14757	Serine/threonine-protein kinase Chk1	CHEK1	20.2499	20.1722	20.0523	19.3435	18.4098	19.7397	20.2491	20.3936	20.2372	-0.993768	0.142046	0.135183	0.188405
O14763-2;O14763	Tumor necrosis factor receptor superfamily member 10B	TNFRSF10B	21.1094	20.8901	20.5299	21.1897	21.2691	21.3135	20.4654	21.1095	18.1159	0.414278	0.179121	-0.946251	0.346524
O14773-2;O14773	Tripeptidyl-peptidase 1	TPP1	22.2191	21.741	21.8384	22.2483	21.9279	21.9691	22.5281	21.9162	22.5792	0.115561	0.129287	0.408294	0.139177
O14776-2;O14776;Q5VWI1	Transcription elongation regulator 1	TCERG1	21.2693	21.2018	21.3609	20.0578	20.0545	20.0964	20.2832	20.7085	20.9226	-1.20773	0.000785857	-0.639228	0.0668807
O14777	Kinetochore protein NDC80 homolog	NDC80	19.3668	19.0975	19.8607	19.4124	18.7041	18.7121	19.5676	18.9319	19.0347	-0.498813	0.288896	-0.263612	0.472789
O14786;O14786-3;O14786-2	Neuropilin-1	NRP1	18.9868	18.0485	18.3966	18.9319	18.0287	17.9739	18.6501	18.6533	18.9508	-0.165796	0.327049	0.274136	0.464533
O14787-2;O14787	Transportin-2	TNPO2	18.6274	18.6067	16.7547	19.1834	18.9833	17.4425	17.6134	17.519	17.9778	0.540093	0.0267631	-0.292882	0.736537
O14802	DNA-directed RNA polymerase III subunit RPC1	POLR3A	17.3844	17.0038	17.1531	17.5126	17.534	17.5322	16.9826	16.9054	16.7515	0.345821	0.0982815	-0.300599	0.0968921
O14818;O14818-2;O14818-4;Q8TAA3-2;Q8TAA3-5;Q8TAA3	Proteasome subunit alpha type-7	PSMA7	25.7654	25.7109	25.8085	24.9472	25.0081	25.1981	25.044	25.4348	25.4432	-0.710479	0.00707797	-0.454288	0.0791631
O14828	Secretory carrier-associated membrane protein 3	SCAMP3	24.8825	24.8577	24.9205	24.6198	24.7157	24.7969	24.5271	24.7658	24.6224	-0.176084	0.0562332	-0.248465	0.0898884
O14874-2;O14874-3;O14874	[3-methyl-2-oxobutanoate dehydrogenase [lipoamide]] kinase, mitochondrial	BCKDK	20.6878	21.4339	21.1534	21.3987	20.7272	20.7618	21.1058	21.0308	20.18	-0.129101	0.792218	-0.31952	0.511748
O14880	Microsomal glutathione S-transferase 3	MGST3	22.9046	22.5089	22.8657	23.1843	22.9536	22.9307	23.5404	22.8431	22.7739	0.26316	0.138983	0.292736	0.299848
O14893;O14893-2;O14893-3	Gem-associated protein 2	GEMIN2	22.7701	22.5899	22.4789	20.4377	21.1856	21.2683	21.9815	22.2632	22.3085	-1.64909	0.0413586	-0.428574	0.147211
O14908;O14908-2	PDZ domain-containing protein GIPC1	GIPC1	23.3716	23.4409	23.3618	23.3429	23.3536	22.7931	23.0195	23.2523	23.1774	-0.228197	0.31385	-0.241667	0.0484021
O14920-4;O14920-2;O14920;O14920-3	Inhibitor of nuclear factor kappa-B kinase subunit beta	IKBKB	16.2699	17.2188	16.388	15.6728	15.9794	17.1609	16.5057	17.5847	17.6852	-0.354559	0.61083	0.63294	0.198768
O14925;Q5SRD1	Mitochondrial import inner membrane translocase subunit Tim23;Putative mitochondrial import inner membrane translocase subunit Tim23B	TIMM23;TIMM23B	18.2307	17.9697	NA	21.6552	21.8355	21.6135	17.7397	NA	NA	3.60117	0.0384835	-0.360485	NA
O14929;O14929-2	Histone acetyltransferase type B catalytic subunit	HAT1	22.6205	21.863	21.9286	22.9309	22.8134	22.7665	22.966	22.2403	22.722	0.699583	0.0711468	0.505388	0.072762
O14933;O14933-2	Ubiquitin/ISG15-conjugating enzyme E2 L6	UBE2L6	20.5555	20.5861	21.377	21.1627	21.2286	18.823	21.4665	20.8229	22.0892	-0.434744	0.72139	0.620054	0.0901799
O14936-3;O14936-4;O14936-6;O14936-2;O14936;O14936-5	Peripheral plasma membrane protein CASK	CASK	19.409	20.1729	19.7404	21.6062	21.5476	21.5967	20.0448	20.3552	20.4342	1.8094	0.0169473	0.504011	0.0893422
O14949	Cytochrome b-c1 complex subunit 8	UQCRQ	23.482	22.9882	22.9366	22.7584	22.3214	22.4201	22.7353	22.4645	22.6812	-0.635638	0.0093134	-0.508596	0.069924
P19105;O14950;P24844;P24844-2	Myosin regulatory light chain 12A;Myosin regulatory light chain 12B	MYL12A;MYL12B	26.5037	26.4048	25.9783	25.7997	25.994	26.0437	26.5504	26.5947	26.6031	-0.349827	0.259077	0.287144	0.240392
O14964;O14964-2	Hepatocyte growth factor-regulated tyrosine kinase substrate	HGS	22.8071	22.7965	22.8922	22.7244	22.5567	22.5619	22.7775	22.5554	22.8909	-0.217572	0.0950076	-0.0906628	0.35366
O14965	Aurora kinase A	AURKA	20.9228	20.9046	21.1046	20.9023	21.1618	21.012	21.2453	21.3719	21.6525	0.0480123	0.696547	0.445911	0.0211768
O14974;O14974-5;O14974-4;O14974-3;O14974-2;O60237-4;O60237	Protein phosphatase 1 regulatory subunit 12A	PPP1R12A	22.4577	22.3566	22.0487	21.7062	21.5762	21.735	22.4955	22.349	22.1738	-0.615199	0.0552902	0.051757	0.315196
O14975-2;O14975	Very long-chain acyl-CoA synthetase	SLC27A2	19.2523	19.4456	18.9066	19.9023	20.0221	19.3277	19.2399	16.4059	17.0196	0.549212	0.0147657	-1.64636	0.202971
O14976-2;O14976	Cyclin-G-associated kinase	GAK	20.8988	20.8798	20.7464	20.7108	21.471	21.0793	21.5645	20.1561	20.0425	0.24533	0.396437	-0.25396	0.636257
O14979-3;O14979-2;O14979	Heterogeneous nuclear ribonucleoprotein D-like	HNRNPDL	25.2324	24.9146	24.9619	24.6796	24.5757	24.7049	24.5887	24.7443	24.7687	-0.382883	0.0491841	-0.335765	0.161274
O14980	Exportin-1	XPO1	23.3428	24.8309	24.4443	23.8629	24.1798	24.1089	23.454	25.0666	22.9597	-0.155455	0.700258	-0.37921	0.564252
O14981;O14981-2	TATA-binding protein-associated factor 172	BTAF1	19.9484	19.4949	19.6609	19.9579	19.4942	19.6157	20.0104	19.7899	19.4976	-0.0121326	0.544602	0.0645745	0.673808
O15013-7;O15013-4;O15013-5;O15013-6;O15013	Rho guanine nucleotide exchange factor 10	ARHGEF10	16.961	18.539	17.7304	17.9411	18.4864	17.8825	18.8654	18.7217	18.4797	0.359856	0.372448	0.945433	0.202995
O15014	Zinc finger protein 609	ZNF609	17.3217	17.5202	17.3366	NA	15.4948	15.5737	16.4926	16.6281	16.8016	-1.8586	0.0440221	-0.752052	0.0207431
O15020-2;O15020	Spectrin beta chain, non-erythrocytic 2	SPTBN2	17.5749	17.6872	16.856	16.3103	17.1561	14.7505	16.2248	16.3463	14.8974	-1.30044	0.103666	-1.54989	0.0169495
O15027;O15027-2;O15027-4;O15027-3;O15027-5	Protein transport protein Sec16A	SEC16A	20.9907	20.8236	20.7156	20.0417	20.2377	20.4385	19.6446	19.1549	19.3742	-0.603983	0.0896967	-1.45205	0.0055195
O15031	Plexin-B2	PLXNB2	20.0118	19.8918	19.3685	20.3247	20.1803	19.9899	19.9821	19.2944	19.2617	0.407606	0.0626745	-0.244604	0.302654
O15042-2;O15042;O15042-3	U2 snRNP-associated SURP motif-containing protein	U2SURP	22.4856	22.6338	22.5162	22.4278	22.3644	22.3515	22.6346	22.705	22.7374	-0.163951	0.115245	0.147143	0.0767953
O15047	Histone-lysine N-methyltransferase SETD1A	SETD1A	17.6464	17.5159	16.5838	16.7956	16.9709	13.9491	17.4343	16.6163	16.7303	-1.34348	0.175359	-0.321752	0.404448
O15056-3;O15056-2;O15056	Synaptojanin-2	SYNJ2	15.9127	NA	15.5632	16.0919	16.996	16.4489	16.2165	17.1608	16.2988	0.77431	0.37292	0.820764	0.250701
O15061-2;O15061;O15061-3	Synemin	SYNM	17.2936	17.1495	16.6298	16.0969	16.3635	16.3348	18.2424	17.6376	18.2023	-0.759246	0.10041	1.00309	0.0857041
O15066-2;O15066	Kinesin-like protein KIF3B;Kinesin-like protein KIF3B, N-terminally processed	KIF3B	16.7143	18.261	18.081	15.8794	17.3465	15.8083	15.7713	17.9457	NA	-1.34066	0.102788	-0.82687	0.294602
O15067	Phosphoribosylformylglycinamidine synthase	PFAS	23.0236	23.1215	23.1095	22.417	22.3778	22.5905	22.3681	22.3911	22.5064	-0.623109	0.0108342	-0.663032	0.00309244
O15078-2;O15078	Centrosomal protein of 290 kDa	CEP290	17.5934	15.6566	14.7236	17.5096	16.6104	17.739	17.9409	18.0444	16.9136	1.29513	0.290973	1.64177	0.127347
O15084-4;O15084-2;O15084;O15084-1	Serine/threonine-protein phosphatase 6 regulatory ankyrin repeat subunit A	ANKRD28	18.9554	18.3322	18.9497	19.4417	18.9207	19.2251	19.5902	19.3243	19.2397	0.450052	0.0394684	0.638949	0.087589
O15091-2;O15091;O15091-4;O15091-3	Mitochondrial ribonuclease P protein 3	KIAA0391	21.566	22.0282	21.953	20.9292	21.7011	21.3723	21.7805	21.6286	21.786	-0.514879	0.032578	-0.117378	0.579343
O15111	Inhibitor of nuclear factor kappa-B kinase subunit alpha	CHUK	21.7693	20.2368	19.8188	19.8313	19.9495	19.3987	20.3058	18.8622	19.532	-0.881791	0.237755	-1.04163	0.11046
O15116	U6 snRNA-associated Sm-like protein LSm1	LSM1	22.6465	22.505	23.0714	22.4524	22.6428	22.7274	22.9523	23.2979	23.0996	-0.133371	0.447674	0.375664	0.234808
O15118;O15118-2	Niemann-Pick C1 protein	NPC1	23.0438	23.0176	22.8831	22.6242	22.6598	22.5437	23.8021	23.5328	23.5079	-0.372317	0.00422098	0.632748	0.0121071
O15126;O15126-2	Secretory carrier-associated membrane protein 1	SCAMP1	22.4078	21.734	21.677	21.191	21.0048	21.1835	21.6601	22.1284	21.5656	-0.813152	0.062284	-0.154898	0.685348
O15127	Secretory carrier-associated membrane protein 2	SCAMP2	22.342	22.8517	22.6982	22.3362	22.3625	22.4101	21.7851	22.102	22.194	-0.261006	0.203589	-0.603613	0.0149366
O15143	Actin-related protein 2/3 complex subunit 1B	ARPC1B	24.8259	24.617	24.6952	24.2663	24.216	24.3306	24.3239	24.4656	24.5603	-0.441701	0.0178912	-0.262719	0.159426
O15144	Actin-related protein 2/3 complex subunit 2	ARPC2	24.1868	23.9291	23.7932	24.0774	24.2526	24.2018	24.5041	24.1191	24.0292	0.207593	0.324772	0.247784	0.0218373
O15145	Actin-related protein 2/3 complex subunit 3	ARPC3	23.7792	24.5833	23.577	23.5034	23.2613	24.4761	24.3207	24.5616	23.7248	-0.232896	0.751356	0.222548	0.313805
O15160;O15160-2	DNA-directed RNA polymerases I and III subunit RPAC1	POLR1C	22.4308	22.5269	23.0169	22.5864	22.7474	22.505	22.8396	22.2308	21.9635	-0.0452492	0.864574	-0.313544	0.535049
O15173;O15173-2	Membrane-associated progesterone receptor component 2	PGRMC2	23.357	23.0073	23.0098	23.7914	23.868	24.0551	22.6646	23.6269	22.8999	0.780137	0.0497929	-0.0608631	0.887329
O15212	Prefoldin subunit 6	PFDN6	24.0608	25.0246	23.9815	24.3463	24.3048	24.3763	24.6662	24.6417	24.2564	-0.0131503	0.973796	0.165826	0.62568
O15213	WD repeat-containing protein 46	WDR46	21.3481	21.0667	21.3661	20.9112	21.2134	21.035	21.1347	20.6372	20.7547	-0.207067	0.368001	-0.418095	0.0680709
O15226;O15226-2	NF-kappa-B-repressing factor	NKRF	18.8536	17.796	18.7216	18.2202	17.0361	17.2895	18.3006	17.24	18.274	-0.941815	0.0628087	-0.518861	0.0046857
O15228-2;O15228	Dihydroxyacetone phosphate acyltransferase	GNPAT	16.3622	16.2695	16.7318	17.9503	16.7389	17.8162	16.5255	16.5691	17.2549	1.04729	0.0836104	0.328664	0.0885267
O15230;O15230-2	Laminin subunit alpha-5	LAMA5	15.678	14.9484	12.9098	13.4448	14.8113	14.596	NA	13.3591	14.8006	-0.228048	0.859017	-0.43226	0.944997
O15231;O15231-4;O15231-7;O15231-6;O15231-8;O15231-5;O15231-9	Zinc finger protein 185	ZNF185	21.5821	21.6668	21.7083	19.9672	19.8582	19.9037	21.8329	22.0966	22.2351	-1.74268	0.00134267	0.402468	0.038043
O15234	Protein CASC3	CASC3	19.4583	19.5382	18.1199	18.8907	18.7916	18.7987	19.3794	18.8175	18.8318	-0.211763	0.683177	-0.0292263	0.950178
O15247	Chloride intracellular channel protein 2	CLIC2	NA	16.9918	NA	NA	NA	NA	20.2577	18.8791	19.644	NA	NA	2.60182	NA
O15260-2;O15260;O15260-3	Surfeit locus protein 4	SURF4	21.9798	22.197	22.1664	23.3378	23.231	22.9301	22.7254	22.3957	22.4141	1.05189	0.0256512	0.397323	0.150795
O15264	Mitogen-activated protein kinase 13	MAPK13	18.5754	17.4495	18.9859	NA	15.6179	15.8854	16.4502	15.8681	18.5693	-2.58531	0.160305	-1.37443	0.112271
O15269;O15269-2	Serine palmitoyltransferase 1	SPTLC1	21.4317	22.0062	21.9746	22.0408	21.9999	22.3587	21.5446	22.1376	22.1045	0.328946	0.208781	0.124728	0.0022592
O15270	Serine palmitoyltransferase 2	SPTLC2	20.9301	20.9985	20.0698	21.3156	20.3455	20.6157	21.9298	20.9074	21.0093	0.0928243	0.827934	0.616024	0.223947
O15287	Fanconi anemia group G protein	FANCG	16.4052	16.3724	16.1009	16.2981	16.7412	16.5605	16.9941	16.9361	17.3498	0.240442	0.304621	0.800529	0.0703206
O15294;O15294-2;O15294-3;O15294-4	UDP-N-acetylglucosamine--peptide N-acetylglucosaminyltransferase 110 kDa subunit	OGT	20.9962	21.032	21.1001	21.3956	21.4352	21.4541	21.1029	21.1422	21.1256	0.385554	0.00168221	0.0807983	0.100175
O15305;O15305-2	Phosphomannomutase 2	PMM2	21.9916	21.4013	20.62	21.7883	21.6955	21.106	21.4715	20.662	20.8531	0.1923	0.447973	-0.342114	0.365291
O15320-8;O15320-4;O15320-3;O15320-10;O15320;O15320-9;O15320-6;O15320-5;O15320-7;O15320-2;Q96RT6	cTAGE family member 5	CTAGE5	19.9273	19.6948	20.1664	19.2962	18.8907	19.7184	19.7545	19.6312	19.803	-0.627728	0.0257936	-0.199968	0.149948
O15321-2;O15321	Transmembrane 9 superfamily member 1	TM9SF1	19.6834	19.5229	19.8038	19.267	19.2428	18.821	18.0602	19.4176	18.9563	-0.559779	0.121409	-0.858666	0.189134
O15344-2;O15344	E3 ubiquitin-protein ligase Midline-1	MID1	18.0087	17.8883	17.241	20.1406	19.8518	19.8754	NA	NA	NA	2.24326	0.00797276	NA	NA
O15347	High mobility group protein B3	HMGB3	24.5791	25.1509	24.6325	24.6052	24.4724	24.544	25.7631	25.8818	25.8471	-0.246925	0.37535	1.04317	0.0217398
O15355	Protein phosphatase 1G	PPM1G	23.579	23.886	23.8801	23.2896	23.2436	23.3262	23.6139	23.6941	23.7919	-0.495184	0.042932	-0.0817204	0.338843
O15360;O15360-3	Fanconi anemia group A protein	FANCA	16.4969	16.3797	16.3442	15.7016	16.5962	16.0018	15.1838	15.5907	15.2073	-0.307073	0.404102	-1.07966	0.0197434
O15371-2;O15371-3;O15371	Eukaryotic translation initiation factor 3 subunit D	EIF3D	24.1997	24.1026	24.2218	24.1212	24.131	24.1791	23.9886	24.1672	24.2664	-0.0308981	0.429139	-0.0339496	0.73897
O15372	Eukaryotic translation initiation factor 3 subunit H	EIF3H	23.9862	23.9552	24.2117	24.0294	24.282	24.3373	24.2845	24.3043	24.2403	0.165205	0.188846	0.225339	0.151783
O15381-5;O15381;O15381-3;O15381-2;O15381-4	Nuclear valosin-containing protein-like	NVL	20.6022	19.8941	20.7236	20.3699	20.3675	20.184	20.3212	19.7859	19.4214	-0.0995292	0.771511	-0.563825	0.269372
O15382-2;O15382	Branched-chain-amino-acid aminotransferase, mitochondrial	BCAT2	21.6812	21.4369	21.3169	21.0903	21.7055	21.4721	21.0707	21.3388	21.1737	-0.0557197	0.855393	-0.283971	0.225117
O15392-5;O15392-4;O15392;O15392-2;O15392-7;O15392-6;O15392-3	Baculoviral IAP repeat-containing protein 5	BIRC5	NA	20.2514	20.6902	20.9277	20.8882	21.141	20.7861	19.6866	20.5159	0.514824	0.107844	-0.141239	0.309447
O15397;O15397-2	Importin-8	IPO8	19.2625	19.0205	18.9557	18.9712	19.1518	19.0076	18.8357	19.0238	18.9484	-0.035996	0.80738	-0.143553	0.417463
O15400-2;O15400	Syntaxin-7	STX7	22.596	22.8771	22.5051	22.5396	22.1514	22.556	22.4023	22.8602	22.6126	-0.243764	0.421392	-0.0343546	0.732221
O15427	Monocarboxylate transporter 4	SLC16A3	22.4971	22.7017	22.5991	22.7294	22.8921	23.2349	23.2279	23.3782	23.3124	0.352873	0.130902	0.70687	0.000511897
O15439-2;O15439;O15439-3	Multidrug resistance-associated protein 4	ABCC4	18.6013	19.0483	18.9784	19.5036	19.704	19.836	19.2774	19.3809	18.4462	0.805192	0.0087576	0.158838	0.701768
O15446;O15446-2	DNA-directed RNA polymerase I subunit RPA34	CD3EAP	21.463	21.7389	21.317	20.9448	21.0183	21.2971	21.1872	21.14	21.0296	-0.419557	0.181435	-0.387364	0.0672065
O15460-2;O15460	Prolyl 4-hydroxylase subunit alpha-2	P4HA2	21.5895	20.9795	21.2999	22.6665	22.0796	22.0644	22.7158	21.9668	21.9973	0.980545	0.0119658	0.937032	0.0177001
O15498-2;O15498	Synaptobrevin homolog YKT6	YKT6	21.6852	22.0492	22.0907	22.5163	22.2657	22.3179	22.4333	22.3556	22.3557	0.424907	0.171575	0.439838	0.104564
O15504;O15504-2;O15504-3	Nucleoporin-like protein 2	NUPL2	20.3549	20.133	20.0472	17.1981	18.7658	19.5112	19.8628	19.6953	19.6735	-1.68665	0.160923	-0.434449	0.00614868
O15511;O15511-2	Actin-related protein 2/3 complex subunit 5	ARPC5	19.6097	23.4021	23.1368	NA	20.3305	22.8031	23.0446	22.8247	22.7988	-0.482775	0.431104	0.839816	0.584332
O15514	DNA-directed RNA polymerase II subunit RPB4	POLR2D	21.5553	22.8827	21.7146	21.9207	22.1595	22.1869	23.3255	22.5685	22.1098	0.038143	0.929558	0.617082	0.419376
O15523;O15523-2;O15523-3	ATP-dependent RNA helicase DDX3Y	DDX3Y	21.3346	21.1639	20.9068	21.3578	21.2354	21.4132	21.7079	21.8742	21.661	0.200383	0.32205	0.612592	0.0364784
O15533-2;O15533;O15533-3;O15533-4	Tapasin	TAPBP	21.2993	21.518	21.2147	21.3391	21.0732	21.1429	21.849	21.6912	21.4486	-0.158945	0.391376	0.318928	0.111887
O43143	Pre-mRNA-splicing factor ATP-dependent RNA helicase DHX15	DHX15	23.6886	23.7284	24.035	23.7243	23.7712	23.7188	23.5344	23.8589	23.8721	-0.0792562	0.572478	-0.0622109	0.584862
O43148;O43148-2	mRNA cap guanine-N7 methyltransferase	RNMT	19.2581	19.0867	18.8866	19.6385	19.4411	19.6749	19.6519	18.9759	19.6393	0.507692	0.0687761	0.345227	0.302073
O43149;O43149-3	Zinc finger ZZ-type and EF-hand domain-containing protein 1	ZZEF1	14.7374	14.0126	14.8498	14.9275	16.9362	16.5341	18.6362	14.8548	16.7016	1.59933	0.180301	2.19759	0.134449
O43150-2;O43150	Arf-GAP with SH3 domain, ANK repeat and PH domain-containing protein 2	ASAP2	NA	NA	16.2382	17.9694	18.0161	18.2322	18.3349	18.4257	17.9054	1.83437	NA	1.9838	NA
O43156	TELO2-interacting protein 1 homolog	TTI1	20.627	20.2423	20.5193	19.6305	19.2333	19.0522	20.6285	19.3522	19.1195	-1.15757	0.0174172	-0.762819	0.2035
O43159	Ribosomal RNA-processing protein 8	RRP8	19.8221	19.9525	19.7953	19.0296	19.5996	19.6641	19.3745	19.6567	19.6817	-0.425551	0.159945	-0.285671	0.0977867
O43166-3;O43166-2;O43166	Signal-induced proliferation-associated 1-like protein 1	SIPA1L1	14.061	16.0495	14.3817	13.9116	NA	14.3484	16.5918	15.9437	15.8693	-0.70076	0.360389	1.30422	0.231004
O43169	Cytochrome b5 type B	CYB5B	24.8642	25.3758	25.0085	24.8238	25.1673	25.2205	25.3176	25.9798	25.4701	-0.0122927	0.929052	0.506328	0.00918936
O43172-2;O43172	U4/U6 small nuclear ribonucleoprotein Prp4	PRPF4	23.4472	23.6249	23.6476	23.1891	23.2779	23.5081	23.0576	23.3562	23.4157	-0.248189	0.0539261	-0.296704	0.024828
O43175	D-3-phosphoglycerate dehydrogenase	PHGDH	24.7401	24.3679	24.5548	24.5972	24.6379	24.581	24.7111	24.8499	24.8411	0.0511092	0.711342	0.246418	0.239745
O43181	NADH dehydrogenase [ubiquinone] iron-sulfur protein 4, mitochondrial	NDUFS4	22.0702	22.0829	21.8582	21.0322	21.1013	21.5555	20.9813	21.8504	21.3658	-0.774071	0.0818938	-0.604579	0.139868
O43237-2;O43237	Cytoplasmic dynein 1 light intermediate chain 2	DYNC1LI2	24.1449	23.7362	24.1743	23.9857	23.67	23.6555	24.5684	24.4008	24.1897	-0.248069	0.214078	0.367851	0.191658
O43242;O43242-2	26S proteasome non-ATPase regulatory subunit 3	PSMD3	23.5968	23.5241	23.6196	23.5626	23.468	23.5374	23.7107	23.5447	23.299	-0.0574958	0.0534353	-0.0620395	0.684714
O43251-6;O43251-8;O43251-9;Q9NWB1-3;O43251-4;O43251-5;O43251-10;O43251-2;O43251;Q9NWB1-4;Q9NWB1-5;Q9NWB1;O43251-7;Q9NWB1-2	RNA binding protein fox-1 homolog 2	RBFOX2	20.4048	20.1064	20.0051	NA	NA	19.3021	19.8387	20.0945	20.2655	-0.870028	NA	-0.105889	0.705722
O43252	Bifunctional 3-phosphoadenosine 5-phosphosulfate synthase 1;Sulfate adenylyltransferase;Adenylyl-sulfate kinase	PAPSS1	20.98	20.8181	21.0878	20.7616	21.0501	20.6703	20.5293	20.533	20.1825	-0.134605	0.556069	-0.547019	0.0982191
O43264;O43264-2	Centromere/kinetochore protein zw10 homolog	ZW10	21.2671	20.7963	21.2925	21.513	21.4423	21.6025	20.8749	21.8939	21.459	0.400661	0.0839937	0.290658	0.572412
O43290	U4/U6.U5 tri-snRNP-associated protein 1	SART1	22.2803	22.2492	22.3497	21.9803	22.1444	22.0181	21.6616	22.0766	22.1144	-0.245459	0.0742945	-0.342206	0.13352
O43291;O43291-2	Kunitz-type protease inhibitor 2	SPINT2	21.8194	21.7054	21.72	19.9467	19.8605	20.1105	21.3202	21.3637	21.2479	-1.77571	0.00220386	-0.437697	0.0121125
O43301	Heat shock 70 kDa protein 12A	HSPA12A	NA	NA	NA	15.7195	17.9624	17.7782	NA	17.4714	16.1396	NA	NA	NA	NA
O43318-4;O43318-3;O43318-2;O43318	Mitogen-activated protein kinase kinase kinase 7	MAP3K7	17.273	NA	NA	18.0544	17.7141	17.8878	15.0345	16.9106	16.6525	0.6124	NA	-1.0738	NA
O43324;O43324-2	Eukaryotic translation elongation factor 1 epsilon-1	EEF1E1	24.616	24.3852	24.6842	23.6803	23.4956	23.8014	24.275	24.6666	24.3691	-0.9027	0.000337904	-0.124924	0.601427
O43353-2;O43353	Receptor-interacting serine/threonine-protein kinase 2	RIPK2	18.5632	16.9991	16.9346	18.4774	19.3184	18.8267	19.5626	19.5595	18.5289	1.37521	0.204555	1.71802	0.0634916
O43379;O43379-4;O43379-3;O43379-2	WD repeat-containing protein 62	WDR62	24.4261	17.5826	24.6456	24.3608	24.3565	24.3085	24.981	25.036	25.2569	2.12382	0.457646	2.87321	0.336374
O43390;O43390-3	Heterogeneous nuclear ribonucleoprotein R	HNRNPR	25.1003	25.1865	25.2863	25.2015	25.0265	25.1853	24.9536	25.1709	25.1422	-0.0532495	0.570199	-0.102119	0.142073
O43390-2;O43390-4	Heterogeneous nuclear ribonucleoprotein R	HNRNPR	19.6303	20.5109	20.0029	19.9282	20.3298	19.6831	20.2223	19.7198	19.4074	-0.0677168	0.752105	-0.264934	0.602247
O43395;O43395-3	U4/U6 small nuclear ribonucleoprotein Prp3	PRPF3	23.0976	23.2969	23.3832	23.1556	23.231	23.4968	22.7422	23.2571	22.9588	0.0352445	0.574923	-0.273192	0.147427
O43396	Thioredoxin-like protein 1	TXNL1	24.2733	24.279	24.1651	23.6392	23.9899	24.0111	23.5082	23.8326	24.0536	-0.359085	0.128627	-0.441011	0.144466
O43399;O43399-5;O43399-7	Tumor protein D54	TPD52L2	26.0631	26.0525	26.3277	25.2512	25.1798	25.341	25.7603	26.052	26.0241	-0.890412	0.00329278	-0.20229	0.182816
O43402	ER membrane protein complex subunit 8	EMC8	21.8785	21.3456	21.4769	19.6113	21.6399	21.2754	21.1288	21.8309	21.5272	-0.724824	0.452978	-0.0713898	0.861752
O43432-4;O43432;O43432-3	Eukaryotic translation initiation factor 4 gamma 3	EIF4G3	16.6883	17.5757	17.8531	19.0197	19.1425	18.3578	15.5303	18.2312	15.7352	1.46761	0.109307	-0.873472	0.395157
O43447;O43447-2	Peptidyl-prolyl cis-trans isomerase H	PPIH	22.2865	22.3304	22.2075	22.5729	22.6021	22.5882	22.3777	22.1986	22.5208	0.312959	0.0116859	0.09093	0.552427
O43464-4;O43464-3;O43464;O43464-2	Serine protease HTRA2, mitochondrial	HTRA2	21.3132	20.459	20.7893	20.7668	21.0884	21.1363	21.1666	20.7903	20.7504	0.143316	0.725047	0.0485873	0.769048
O43488;Q8NHP1;O95154	Aflatoxin B1 aldehyde reductase member 2;Aflatoxin B1 aldehyde reductase member 4	AKR7A2;AKR7L	22.3703	22.3467	21.2925	22.0357	22.1368	22.225	22.5907	21.9313	22.7311	0.129323	0.778801	0.414517	0.525614
O43491;O43491-4;O43491-2;O43491-3;Q9Y2J2-3;Q9Y2J2-2;Q9Y2J2-4;Q9Y2J2	Band 4.1-like protein 2	EPB41L2	22.5148	22.6523	22.2855	22.7741	22.6918	22.7829	22.3948	22.5749	22.5488	0.26541	0.182498	0.0219966	0.872797
O43493-2;O43493-5;O43493-3;O43493	Trans-Golgi network integral membrane protein 2	TGOLN2	20.5009	20.1586	20.2567	20.3749	20.2035	20.4932	20.4847	20.6003	20.6021	0.0517996	0.669788	0.256997	0.206512
O43583	Density-regulated protein	DENR	23.2405	22.3417	22.3218	22.6214	22.042	23.4578	23.4115	23.7561	23.554	0.0724204	0.905551	0.939195	0.136381
O43592	Exportin-T	XPOT	20.44	20.5029	20.2036	20.1414	19.865	20.0923	21.1608	21.1475	21.2006	-0.349271	0.151593	0.787464	0.0179812
O43598;O43598-2	2-deoxynucleoside 5-phosphate N-hydrolase 1	DNPH1	23.3104	22.5419	22.5909	23.2717	23.3301	23.0573	23.3952	23.2912	23.4167	0.405299	0.234212	0.553323	0.143035
O43615	Mitochondrial import inner membrane translocase subunit TIM44	TIMM44	24.149	24.318	24.4341	24.385	24.2215	24.2621	24.1672	24.5005	24.0897	-0.0108138	0.939093	-0.0479188	0.787276
O43617;O43617-2	Trafficking protein particle complex subunit 3	TRAPPC3	20.8111	20.7965	20.8322	19.3143	20.8437	17.9248	17.8766	20.5739	21.1627	-1.45235	0.230817	-0.942219	0.448932
O43660;O43660-2	Pleiotropic regulator 1	PLRG1	21.0332	20.98	20.9685	20.8929	20.7801	20.77	20.9241	21.1878	21.2122	-0.179561	0.0117751	0.114159	0.415607
O43663-4;O43663;O43663-3;O43663-2	Protein regulator of cytokinesis 1	PRC1	20.7427	20.6761	20.3485	20.2837	20.5839	21.0178	20.7127	20.7053	20.7499	0.0393502	0.916565	0.133516	0.426973
O43665-2;O43665;O43665-3	Regulator of G-protein signaling 10	RGS10	22.047	22.0092	22.0464	21.9578	21.5319	21.6583	22.4148	22.2356	22.1668	-0.318222	0.113361	0.238205	0.079842
O43670-2;O43670;O43670-4;O43670-3	BUB3-interacting and GLEBS motif-containing protein ZNF207	ZNF207	22.1996	22.3901	22.3471	21.6765	21.6715	21.8769	21.8123	22.0211	21.913	-0.570617	0.0170748	-0.396796	0.0023767
O43678;O43678-2	NADH dehydrogenase [ubiquinone] 1 alpha subcomplex subunit 2	NDUFA2	23.4421	22.454	22.4242	22.0545	22.1711	22.2587	22.3375	22.8039	22.2169	-0.611979	0.256554	-0.320665	0.528149
O43681	ATPase ASNA1	ASNA1	21.4298	21.2947	21.3868	21.8352	22.2282	22.4041	21.8664	21.9893	21.9069	0.785405	0.0546567	0.550421	0.0185244
O43684-2;O43684	Mitotic checkpoint protein BUB3	BUB3	24.145	24.0931	23.9015	23.853	23.9636	23.924	23.8385	24.1356	23.9522	-0.133012	0.2807	-0.0711481	0.607025
O43707;O43707-2;O43707-3	Alpha-actinin-4	ACTN4	26.8774	26.8659	26.9458	26.8049	26.8016	26.815	26.9469	26.8647	26.8576	-0.089234	0.0507972	-0.00665275	0.897399
O43708-2;O43708-3;O43708	Maleylacetoacetate isomerase	GSTZ1	21.4161	21.419	21.1306	20.8918	21.1022	NA	20.2154	21.5578	21.3404	-0.32488	0.154011	-0.28403	0.598966
O43709;O43709-3	Probable 18S rRNA (guanine-N(7))-methyltransferase	WBSCR22	21.6593	21.4038	21.2076	21.6172	21.1655	21.3433	19.2776	20.4256	20.9644	-0.0482378	0.698924	-1.20105	0.195645
O43716	Glutamyl-tRNA(Gln) amidotransferase subunit C, mitochondrial	GATC	20.6913	20.4064	20.9116	20.8734	20.9384	20.7882	20.368	20.5278	20.8517	0.196879	0.407604	-0.0872974	0.568614
O43719	HIV Tat-specific factor 1	HTATSF1	17.7549	18.3323	18.6851	18.0724	18.4842	18.4462	18.1014	18.0954	18.7103	0.0768354	0.68711	0.0449227	0.814946
O43747;O43747-2	AP-1 complex subunit gamma-1	AP1G1	22.8889	22.5923	22.4753	22.4377	22.2073	22.275	22.5604	22.5042	22.4765	-0.345492	0.0441363	-0.138476	0.294865
O43752;O43752-2	Syntaxin-6	STX6	19.7726	19.5782	20.1763	19.7016	20.034	19.3372	19.8277	19.2901	20.113	-0.151461	0.726026	-0.0987831	0.42986
O43765	Small glutamine-rich tetratricopeptide repeat-containing protein alpha	SGTA	24.1201	24.5894	24.5466	24.5971	24.5	24.1926	24.6062	24.3397	24.3674	0.0111782	0.96777	0.0190334	0.942676
O43768-2;O43768;O43768-9;O43768-3;O43768-4;O43768-8;O43768-6;O43768-5;O43768-7	Alpha-endosulfine	ENSA	22.5937	22.3803	22.803	22.7024	22.6139	22.3894	22.0919	22.3911	22.5836	-0.0237581	0.915543	-0.23683	0.251228
O43776;O43776-2	Asparagine--tRNA ligase, cytoplasmic	NARS	23.1874	23.6906	23.3698	23.4251	23.3146	23.4775	23.4082	23.4841	23.4788	-0.0101777	0.961481	0.0411077	0.778452
O43795-2;O43795	Unconventional myosin-Ib	MYO1B	22.2498	22.0009	22.1195	22.169	22.0868	21.9838	22.0177	22.3339	22.1114	-0.0435372	0.580547	0.0308982	0.86817
O43805	Sjoegren syndrome nuclear autoantigen 1	SSNA1	21.1456	20.1629	19.5628	22.0172	21.9925	22.3253	20.7457	21.2297	20.9738	1.82123	0.0792919	0.692623	0.338487
O43808	Peroxisomal membrane protein PMP34	SLC25A17	18.6196	18.0417	NA	19.2587	19.2711	18.7342	18.4611	19.293	18.739	0.757329	0.194786	0.500374	0.580215
O43809	Cleavage and polyadenylation specificity factor subunit 5	NUDT21	25.4073	25.1025	25.2857	25.2651	25.2191	25.2404	25.1435	25.0282	25.3253	-0.0236455	0.783835	-0.0995049	0.377689
O43813	LanC-like protein 1	LANCL1	18.9555	20.8931	21.2267	19.9554	20.517	19.8126	20.9575	20.4165	21.0686	-0.263475	0.742503	0.455745	0.617549
O43815;O43815-2	Striatin	STRN	18.294	16.6088	17.6198	18.7643	19.2701	19.2904	18.2497	18.7345	18.5094	1.60073	0.127371	0.990355	0.255745
O43818	U3 small nucleolar RNA-interacting protein 2	RRP9	22.9052	22.3348	22.2511	23.2383	22.5831	22.6532	22.2864	22.3343	21.9764	0.327852	0.0179295	-0.297994	0.237628
O43823	A-kinase anchor protein 8	AKAP8	21.5033	20.7059	21.2625	21.6414	21.7146	21.9571	20.8704	21.5074	21.5288	0.613789	0.137398	0.144929	0.762151
O43837-2;O43837;O43837-3	Isocitrate dehydrogenase [NAD] subunit beta, mitochondrial	IDH3B	20.343	20.4526	20.3596	21.046	21.0294	20.7663	20.0583	20.2293	20.4693	0.562152	0.022541	-0.132794	0.391747
O43847;O43847-2	Nardilysin	NRD1	21.0325	21.0932	21.167	20.9591	20.7447	20.8062	20.796	20.8122	21.0219	-0.260906	0.108669	-0.220861	0.0313117
O43852;O43852-3;O43852-5;O43852-6;O43852-9;O43852-13;O43852-14;O43852-11;O43852-10;O43852-15;O43852-12	Calumenin	CALU	24.9386	24.9692	24.9505	25.2474	25.1166	25.2281	24.7059	24.9541	25.0125	0.244592	0.038484	-0.0619169	0.555509
O43854-2;O43854	EGF-like repeat and discoidin I-like domain-containing protein 3	EDIL3	20.1178	20.4219	20.4267	21.8763	21.7429	21.8731	21.6318	21.7705	21.9491	1.5086	0.00734857	1.46166	0.0014934
O43865-2;O43865;Q96HN2-4;Q96HN2-3;Q96HN2-2;Q96HN2	Putative adenosylhomocysteinase 2;Putative adenosylhomocysteinase 3	AHCYL1;AHCYL2	21.3169	21.269	20.8726	21.9914	22.0499	21.8664	22.1246	22.2016	22.3998	0.816413	0.0129617	1.08919	0.039109
O43913-2;O43913	Origin recognition complex subunit 5	ORC5	16.3259	NA	15.2248	17.7026	17.9837	18.3593	17.9165	17.2504	18.2694	2.2399	0.236538	2.03677	0.193511
O43920	NADH dehydrogenase [ubiquinone] iron-sulfur protein 5	NDUFS5	22.0036	22.1209	22.0552	21.7797	21.4708	21.7767	21.7298	21.6182	21.3515	-0.384182	0.103071	-0.49339	0.0579127
O43929-2;O43929-3;O43929	Origin recognition complex subunit 4	ORC4	17.5592	17.6109	NA	18.1362	17.6807	15.9793	18.8685	18.4284	17.8778	-0.319641	0.423351	0.806523	0.144662
O60216;Q9H4I0;Q9H4I0-2	Double-strand-break repair protein rad21 homolog	RAD21	20.7929	20.7067	20.5439	20.6453	20.4025	20.4178	21.4489	21.6506	21.3326	-0.19262	0.0754693	0.796181	0.0107427
O60220	Mitochondrial import inner membrane translocase subunit Tim8 A	TIMM8A	20.4814	21.3862	21.3769	22.0002	21.8469	22.2574	21.6394	21.7407	21.9463	0.953357	0.0902457	0.69398	0.10181
O60231	Putative pre-mRNA-splicing factor ATP-dependent RNA helicase DHX16	DHX16	20.9652	20.1858	20.3631	19.9002	20.1042	19.5402	20.2008	20.745	20.6194	-0.656489	0.156679	0.0170403	0.96992
O60232	Sjoegren syndrome/scleroderma autoantigen 1	SSSCA1	21.3352	21.2924	21.1919	21.2479	21.1606	21.2116	19.8386	21.2689	21.216	-0.0664497	0.27754	-0.498646	0.423066
O60244	Mediator of RNA polymerase II transcription subunit 14	MED14	17.0103	15.9726	16.9708	16.0517	17.3087	16.75	17.3606	15.8441	16.9897	0.0522125	0.945494	0.0802447	0.627956
O60256-4;O60256-2;O60256;O60256-3	Phosphoribosyl pyrophosphate synthase-associated protein 2	PRPSAP2	22.6414	21.7258	22.185	22.5265	22.5787	22.5633	22.4602	22.04	21.6347	0.372108	0.314415	-0.139097	0.634458
O60264	SWI/SNF-related matrix-associated actin-dependent regulator of chromatin subfamily A member 5	SMARCA5	23.519	23.644	23.6001	23.3032	23.3771	23.3591	23.3861	23.2046	23.4408	-0.241218	0.00371635	-0.243865	0.130786
O60271;O60271-4;O60271-2;O60271-3;O60271-9;O60271-5	C-Jun-amino-terminal kinase-interacting protein 4	SPAG9	21.1441	21.0387	21.1777	21.1214	20.9715	20.9975	21.2201	21.1238	21.1102	-0.0900562	0.194717	0.0311641	0.592925
O60287	Nucleolar pre-ribosomal-associated protein 1	URB1	20.2047	19.8994	19.8049	20.1617	20.4779	20.3708	20.0921	19.5674	19.3884	0.367154	0.215271	-0.287052	0.0868242
O60293-2;O60293;O60293-4	Zinc finger C3H1 domain-containing protein	ZFC3H1	15.3784	15.4055	15.5777	16.0072	15.8926	15.0236	15.1338	15.9171	15.9575	0.187273	0.665398	0.215609	0.452821
O60306	Intron-binding protein aquarius	AQR	21.3137	21.4225	21.2866	21.3345	21.1676	20.8865	21.5541	21.2479	21.4363	-0.211383	0.228965	0.0718367	0.626007
O60313-2;O60313	Dynamin-like 120 kDa protein, mitochondrial;Dynamin-like 120 kDa protein, form S1	OPA1	22.4182	22.4972	22.3825	22.5098	22.3888	22.5306	22.438	22.4473	22.457	0.04377	0.630343	0.0147897	0.720928
O60318;O60318-2	Germinal-center associated nuclear protein	MCM3AP	16.6882	18.1373	18.5276	18.4472	18.6341	18.4893	18.2773	18.0823	18.6242	0.739188	0.299683	0.54355	0.408997
O60341;O60341-2	Lysine-specific histone demethylase 1A	KDM1A	20.6661	20.8762	21.214	20.6885	20.724	21.034	21.139	21.2512	21.1356	-0.103236	0.244666	0.256549	0.269947
O60343-2;O60343-3;O60343;O60343-4;O60343-5	TBC1 domain family member 4	TBC1D4	17.8526	19.005	18.9788	18.7907	18.4716	19.4808	17.2691	18.2362	17.2021	0.302216	0.560195	-1.043	0.106539
O60353-2;O60353	Frizzled-6	FZD6	18.76	16.5882	19.4015	19.3998	19.4805	19.5239	19.6502	19.6031	19.6287	1.21818	0.288327	1.37743	0.243028
O60427;O60427-2	Fatty acid desaturase 1	FADS1	18.0964	18.0232	18.0402	NA	17.3405	17.8535	18.2193	18.4161	18.7402	-0.456241	0.330091	0.405295	0.135604
O60437	Periplakin	PPL	18.7478	19.1429	19.0152	15.152	16.6502	15.0538	17.9504	17.6769	18.0718	-3.34999	0.0169248	-1.06895	0.0342096
O60443;O60443-2;O60443-3	Non-syndromic hearing impairment protein 5	DFNA5	18.6629	19.8194	19.7201	17.5861	19.9172	19.0582	20.3086	20.1036	19.3867	-0.546971	0.252707	0.532208	0.458727
O60488-2;O60488	Long-chain-fatty-acid--CoA ligase 4	ACSL4	22.7545	22.687	22.413	22.5422	22.6076	22.6239	22.627	22.9588	22.7233	-0.0269526	0.849231	0.151519	0.392192
O60493;O60493-2;O60493-3;O60493-4	Sorting nexin-3	SNX3	23.6363	23.5062	23.53	23.4401	23.4715	23.4203	24.1594	24.2185	23.8664	-0.11351	0.135337	0.523967	0.0402984
O60499-2;O60499	Syntaxin-10	STX10	18.4624	18.2844	18.9633	19.9684	18.8084	19.3557	18.6567	19.3271	19.732	0.807442	0.148316	0.668553	0.115998
O60502;O60502-3;O60502-4;O60502-2	Protein O-GlcNAcase	MGEA5	20.6307	20.4058	20.6801	20.643	20.4878	20.6078	20.1047	20.5284	20.2333	0.00733934	0.884383	-0.283357	0.299735
O60504-2;O60504	Vinexin	SORBS3	18.9489	19.6238	18.9189	NA	18.2936	19.2686	19.5705	19.8709	18.0231	-0.382774	0.66365	-0.0090797	0.985933
O60506;O60506-2	Heterogeneous nuclear ribonucleoprotein Q	SYNCRIP	26.3695	26.1902	25.9889	26.0742	26.1107	26.0632	26.1303	26.1913	26.3319	-0.100136	0.448786	0.0350153	0.85498
O60508	Pre-mRNA-processing factor 17	CDC40	19.144	19.0946	19.1362	19.5319	18.8341	19.093	19.0268	19.299	18.9846	0.0280769	0.896365	-0.021502	0.867062
O60512;O60512-2	Beta-1,4-galactosyltransferase 3;N-acetyllactosamine synthase;Beta-N-acetylglucosaminylglycopeptide beta-1,4-galactosyltransferase;Beta-N-acetylglucosaminyl-glycolipid beta-1,4-galactosyltransferase	B4GALT3	19.2292	19.1249	19.1016	18.9494	19.0379	19.4445	NA	17.5844	18.0056	-0.00796069	0.969431	-1.35685	0.106345
O60518	Ran-binding protein 6	RANBP6	19.4493	18.8606	19.3207	19.1142	19.1013	18.7497	19.0194	19.4598	18.9877	-0.221772	0.45472	-0.054535	0.883271
O60524-4;O60524-5;O60524-3;O60524;O60524-2	Nuclear export mediator factor NEMF	NEMF	21.415	21.1378	21.2053	21.3133	21.9553	21.6477	21.1648	21.2257	21.0655	0.386045	0.284894	-0.100719	0.418166
O60551	Glycylpeptide N-tetradecanoyltransferase 2	NMT2	18.4123	18.7366	18.4914	18.9085	16.8232	18.7908	18.7175	19.0625	17.6452	-0.372611	0.6772	-0.0716959	0.870201
O60563;O60563-2	Cyclin-T1	CCNT1	20.1058	19.8062	19.881	19.7018	19.0872	19.6799	19.607	19.0997	19.9239	-0.441365	0.0994359	-0.387418	0.224963
O60566;O60566-3;O60566-2	Mitotic checkpoint serine/threonine-protein kinase BUB1 beta	BUB1B	18.7653	18.868	18.8587	18.4463	18.4242	18.5226	17.873	18.0146	18.1071	-0.366328	0.0111704	-0.832486	0.0025305
O60568	Procollagen-lysine,2-oxoglutarate 5-dioxygenase 3	PLOD3	20.5987	20.37	20.4072	20.7217	20.4641	20.4822	19.7435	20.1522	19.8504	0.0973534	0.0199133	-0.543274	0.0982166
O60610-2;O60610-3;O60610	Protein diaphanous homolog 1	DIAPH1	23.1185	23.3415	23.4355	23.0505	22.93	22.8751	23.1678	23.7118	23.8014	-0.346674	0.140545	0.261817	0.132742
O60613;O60613-2	15 kDa selenoprotein	SEP15	20.8248	21.0191	19.5518	21.8658	21.6093	21.5665	20.7971	20.8759	21.004	1.21532	0.101715	0.427111	0.493159
O60645-2;O60645-3;O60645	Exocyst complex component 3	EXOC3	17.8389	18.0834	17.612	17.135	15.2964	14.5361	NA	15.9679	16.9339	-2.18892	0.0994389	-1.39384	0.302511
O60664-4;O60664;O60664-3;O60664-2	Perilipin-3	PLIN3	25.7461	25.5795	25.4791	25.3627	25.4214	25.5254	25.6495	25.3773	25.3466	-0.165076	0.314896	-0.143814	0.0434303
O60678;O60678-2	Protein arginine N-methyltransferase 3	PRMT3	21.9587	22.1032	21.8536	21.107	20.8392	21.4573	21.4355	21.4168	21.8463	-0.837353	0.0790872	-0.405658	0.185971
O60684;O15131	Importin subunit alpha-7;Importin subunit alpha-6	KPNA6;KPNA5	24.387	23.8942	24.405	24.603	24.3801	23.9761	24.9496	24.0336	24.046	0.0910063	0.769269	0.114315	0.709579
O60701;O60701-2;O60701-3	UDP-glucose 6-dehydrogenase	UGDH	27.5035	27.8754	28.1218	27.1404	27.385	27.1613	27.5427	27.1997	27.3993	-0.604697	0.0796102	-0.453036	0.20746
O60716-21;O60716-19;O60716-18;O60716-17;O60716-13;O60716-11;O60716-10;O60716-9;O60716-5;O60716-3;O60716-2;O60716;O60716-24;O60716-23;O60716-22;O60716-20;O60716-16;O60716-15;O60716-14;O60716-12;O60716-8;O60716-7;O60716-6;O60716-4;O60716-29;O60716-27;O60716-26;O60716-25;O60716-32;O60716-31;O60716-30;O60716-28	Catenin delta-1	CTNND1	23.8202	24.0359	24.1027	23.4248	23.4559	23.5042	23.4695	23.8395	23.7982	-0.524671	0.0149263	-0.283895	0.024978
O60739	Eukaryotic translation initiation factor 1b	EIF1B	23.6178	23.4325	23.0257	23.0575	22.7008	22.7715	23.7358	23.2998	23.3243	-0.515431	0.0662299	0.0946143	0.528293
O60749-2;O60749	Sorting nexin-2	SNX2	21.6547	21.6768	21.5303	21.9163	21.9585	21.8094	22.3358	22.5824	22.6314	0.274151	0.000532014	0.895914	0.017861
O60762	Dolichol-phosphate mannosyltransferase subunit 1	DPM1	21.9141	21.7104	20.5261	22.8491	22.2906	22.9531	21.7878	21.8057	21.0384	1.31408	0.14589	0.160389	0.48183
O60763;O60763-2	General vesicular transport factor p115	USO1	22.1842	22.108	21.994	22.6191	22.727	22.6744	22.3974	22.4904	22.2251	0.578108	0.0158845	0.275599	0.0358612
O60784-3;O60784-4;O60784;O60784-2	Target of Myb protein 1	TOM1	19.8433	19.6605	19.3789	19.5015	19.558	19.7664	19.4319	19.2579	19.7635	-0.0189155	0.937807	-0.143097	0.641971
O60825-2;O60825	6-phosphofructo-2-kinase/fructose-2,6-bisphosphatase 2;6-phosphofructo-2-kinase;Fructose-2,6-bisphosphatase	PFKFB2	18.2924	17.7802	18.3586	NA	16.4392	16.5443	17.7958	16.808	17.5382	-1.65197	0.0947817	-0.763052	0.0321634
O60826	Coiled-coil domain-containing protein 22	CCDC22	16.8414	18.2468	17.4335	16.5869	16.6059	15.7028	18.2438	18.371	17.5708	-1.20872	0.127136	0.554592	0.320924
O60828-2;O60828;O60828-6;O60828-4;O60828-3;O60828-7;O60828-5;O60828-10;O60828-9;O60828-8	Polyglutamine-binding protein 1	PQBP1	23.4996	23.0484	22.9477	22.7357	22.7434	22.7165	22.9907	22.4739	22.8536	-0.433338	0.12146	-0.392449	0.120835
O60830;O60830-2	Mitochondrial import inner membrane translocase subunit Tim17-B	TIMM17B	NA	19.2275	NA	20.254	20.0003	19.5903	19.1285	NA	17.2214	0.720702	NA	-1.05251	NA
O60832;O60832-2	H/ACA ribonucleoprotein complex subunit 4	DKC1	23.6456	23.5998	23.7904	23.6116	23.5339	23.4458	23.7375	23.5629	23.4386	-0.148141	0.271925	-0.0989349	0.531091
O60841	Eukaryotic translation initiation factor 5B	EIF5B	22.6178	22.6137	22.576	22.7703	22.8393	22.6787	22.3356	22.653	22.5949	0.16027	0.0461952	-0.0746507	0.547036
O60869-2;O60869-3;O60869	Endothelial differentiation-related factor 1	EDF1	24.1217	24.1699	23.8704	23.3919	23.4863	23.5917	23.3208	22.9608	23.3026	-0.564025	0.0589033	-0.85924	0.0444164
O60879-2;O60879-3;O60879	Protein diaphanous homolog 2	DIAPH2	17.7646	17.3389	17.5779	17.6035	17.6088	16.6492	17.4591	17.3463	17.4483	-0.273309	0.517192	-0.14254	0.256123
O60884	DnaJ homolog subfamily A member 2	DNAJA2	24.8393	24.282	24.2314	24.7866	24.728	24.5566	24.6811	24.6185	24.7533	0.239471	0.251931	0.233369	0.369182
O60888-3;O60888;O60888-2	Protein CutA	CUTA	25.821	25.428	25.3431	25.4354	25.5623	25.5333	25.9539	25.742	25.7302	-0.020344	0.921768	0.278018	0.0665997
O60925	Prefoldin subunit 1	PFDN1	24.2299	23.765	23.8396	22.155	22.0408	20.4164	23.1377	23.291	23.5015	-2.40744	0.0432885	-0.634805	0.111682
O60934	Nibrin	NBN	18.3006	17.9663	18.0804	17.6073	17.6568	18.4679	18.3522	18.6612	18.8463	-0.205076	0.583304	0.504145	0.156705
O60936-2;O60936-3;O60936	Nucleolar protein 3	NOL3	23.7489	23.8958	23.6421	23.4443	22.5559	22.6262	23.7468	23.4436	23.7486	-0.886794	0.101185	-0.115939	0.567812
O75044;P0DMP2;P0DJJ0	SLIT-ROBO Rho GTPase-activating protein 2;SLIT-ROBO Rho GTPase-activating protein 2B;SLIT-ROBO Rho GTPase-activating protein 2C	SRGAP2;SRGAP2B;SRGAP2C	19.8934	19.4216	19.42	19.7101	19.1385	19.0149	19.8861	18.8338	18.9586	-0.290502	0.0454345	-0.352129	0.183798
O75054;O75054-2	Immunoglobulin superfamily member 3	IGSF3	16.2025	16.2359	15.9482	16.4061	17.0626	16.8558	14.3339	15.5934	14.4905	0.645979	0.100918	-1.32294	0.066821
O75063	Glycosaminoglycan xylosylkinase	FAM20B	18.5755	18.8271	18.9456	19.3893	19.1389	19.0651	18.434	17.5508	18.1343	0.415041	0.182777	-0.74304	0.152713
O75083;O75083-3	WD repeat-containing protein 1	WDR1	24.7864	24.9371	24.9533	24.1363	24.1652	24.2329	24.204	24.3619	24.6448	-0.714112	0.0024352	-0.488664	0.0323449
O75116	Rho-associated protein kinase 2	ROCK2	18.3911	18.8063	18.9281	19.2776	19.118	18.6946	19.9521	19.7178	19.4769	0.321567	0.424801	1.0071	0.0766308
O75122-3;O75122;O75122-2	CLIP-associating protein 2	CLASP2	17.9875	18.2767	18.0385	17.9689	18.5136	18.2445	17.9203	18.4195	18.2759	0.141433	0.221022	0.104363	0.365871
O75127	Pentatricopeptide repeat-containing protein 1, mitochondrial	PTCD1	18.5493	19.5373	19.3641	18.1753	19.1956	18.1743	17.5884	17.8622	18.5132	-0.63517	0.149222	-1.16231	0.0460299
O75128-6;O75128-3;O75128;O75128-7;O75128-2	Protein cordon-bleu	COBL	17.5446	15.3071	12.3759	NA	NA	13.3123	17.026	13.9698	14.5147	-1.76352	NA	0.0943164	0.936563
O75131;Q9HCH3-2;Q8IYJ1;O95741;Q9UBL6-2;Q9HCH3;O95741-2;Q9UBL6	Copine-3	CPNE3	23.483	23.5309	23.6454	24.058	24.0412	24.0416	23.7602	23.7175	23.7075	0.493815	0.0110092	0.17532	0.106626
O75146;O75146-2	Huntingtin-interacting protein 1-related protein	HIP1R	19.4595	19.487	19.1608	19.2609	18.3875	19.6589	19.3906	19.4721	20.0048	-0.266648	0.622444	0.253403	0.481781
O75150-4;O75150;O75150-3	E3 ubiquitin-protein ligase BRE1B	RNF40	20.0546	19.5727	19.6264	19.6762	19.9482	19.3558	20.1275	19.277	19.578	-0.0912052	0.735764	-0.0904139	0.492138
O75152	Zinc finger CCCH domain-containing protein 11A	ZC3H11A	19.8136	20.1208	20.1337	19.9698	19.9836	19.9945	19.7236	19.8344	19.829	-0.0400521	0.722738	-0.227012	0.0807258
O75153;Q9Y5I4-2;Q9Y5I4	Clustered mitochondria protein homolog	CLUH	21.7588	21.9324	22.086	21.9123	21.7986	21.9864	21.849	22.2273	21.6849	-0.026651	0.79641	-0.00536508	0.981632
O75157-2;O75157	TSC22 domain family protein 2	TSC22D2	20.3853	19.4913	19.5332	20.0507	20.2004	19.5272	18.9401	20.0827	19.1434	0.122827	0.728689	-0.414521	0.553897
O75165	DnaJ homolog subfamily C member 13	DNAJC13	19.3535	19.7503	19.8346	19.6128	19.6707	19.6146	19.7073	19.8474	19.4569	-0.0134255	0.933423	0.0244098	0.919711
O75179-7;O75179-2;O75179;O75179-6;O75179-4;O75179-3;O75179-5	Ankyrin repeat domain-containing protein 17	ANKRD17	20.2863	20.0856	20.5359	20.9639	20.8961	20.768	20.3226	20.6581	20.4734	0.573401	0.0817954	0.182111	0.453398
O75182-2;O75182;O75182-3	Paired amphipathic helix protein Sin3b	SIN3B	16.595	17.5052	17.1692	17.5002	18.126	18.1426	17.1102	17.931	17.9317	0.833165	0.0163874	0.567822	0.030049
O75190-3;O75190;O75190-2;O75190-4;Q8WWF6	DnaJ homolog subfamily B member 6	DNAJB6	22.1979	22.354	22.3456	22.4726	22.0128	21.592	22.7178	22.0622	22.5461	-0.273365	0.456766	0.142893	0.606544
O75208;O75208-2	Ubiquinone biosynthesis protein COQ9, mitochondrial	COQ9	20.1242	19.7959	19.9139	20.9222	20.9785	20.916	20.1025	20.7954	20.5093	0.994229	0.0122513	0.524395	0.219392
O75223;O75223-3;O75223-2;O75223-4	Gamma-glutamylcyclotransferase	GGCT	22.5986	22.359	22.5797	21.5509	21.543	21.6724	22.7596	22.4203	22.7082	-0.923656	0.00527471	0.116916	0.0577105
O75251;O75251-2	NADH dehydrogenase [ubiquinone] iron-sulfur protein 7, mitochondrial	NDUFS7	22.1014	21.5566	21.9336	22.2127	22.0451	22.1513	21.8449	22.2045	22.0885	0.272493	0.136049	0.182096	0.558155
O75306-2;O75306	NADH dehydrogenase [ubiquinone] iron-sulfur protein 2, mitochondrial	NDUFS2	22.3878	22.0255	22.0897	22.6872	22.6638	22.5564	22.2651	22.4117	22.3468	0.468143	0.0409955	0.173535	0.373732
O75312	Zinc finger protein ZPR1	ZPR1	21.4211	21.1665	21.5751	20.9455	20.9494	21.2372	20.7759	21.0693	20.831	-0.343541	0.0441515	-0.4955	0.13281
O75319;O75319-2	RNA/RNP complex-1-interacting phosphatase	DUSP11	19.1693	19.324	18.5737	17.8334	NA	17.0412	18.2231	18.0975	18.9344	-1.58501	0.0435586	-0.604042	0.342238
O75323;O75323-2	Protein NipSnap homolog 2	GBAS	21.0771	20.5543	20.608	20.9064	21.0628	21.0695	20.6919	21.0599	20.8832	0.266404	0.347889	0.13189	0.670203
O75330-2;O75330;O75330-3;O75330-4	Hyaluronan mediated motility receptor	HMMR	19.0915	19.8365	19.5375	20.2111	20.2164	20.2203	19.676	19.9628	19.7188	0.727429	0.0771385	0.297416	0.175647
O75340;O75340-2;O75340-3	Programmed cell death protein 6	PDCD6	25.3398	25.366	25.0199	24.7968	24.4396	24.8803	25.2504	25.1449	25.0238	-0.536317	0.142123	-0.102209	0.257699
O75347;O75347-2	Tubulin-specific chaperone A	TBCA	26.6688	26.4148	26.1063	25.6378	25.8355	25.8603	25.3522	25.385	25.4831	-0.618773	0.11274	-0.98986	0.0389125
O75348;O95670-2;O95670	V-type proton ATPase subunit G 1	ATP6V1G1	23.4949	24.3312	24.0274	24.0639	23.699	23.9022	23.9439	24.2528	23.7224	-0.0627519	0.873576	0.0218874	0.930872
O75351	Vacuolar protein sorting-associated protein 4B	VPS4B	21.2982	21.361	21.2548	21.5911	22.1259	21.1822	21.1048	21.4971	21.2472	0.328409	0.308248	-0.0216162	0.841763
O75352-2;O75352	Mannose-P-dolichol utilization defect 1 protein	MPDU1	24.8968	25.0987	25.4141	24.6762	24.3655	24.5696	24.3437	24.2328	25.1432	-0.599443	0.0892301	-0.563283	0.0818148
O75362	Zinc finger protein 217	ZNF217	18.775	20.1348	20.3057	18.1544	18.4794	19.8894	18.7974	19.9025	19.9405	-0.897438	0.144179	-0.191708	0.233951
O75367-3;O75367;O75367-2	Core histone macro-H2A.1	H2AFY	27.6495	25.9094	26.1662	26.1762	25.9945	26.0194	26.0454	27.9251	26.6482	-0.511642	0.402428	0.29787	0.803144
O75368	SH3 domain-binding glutamic acid-rich-like protein	SH3BGRL	23.3543	23.7705	23.5071	22.6892	23.1335	22.8686	23.581	23.5636	23.3549	-0.646876	0.000196971	-0.0441294	0.776925
O75369-8	Filamin-B	FLNB	26.7046	26.6333	26.6533	26.0935	26.1798	26.129	26.2367	26.3496	26.3935	-0.52967	0.00732294	-0.337189	0.0359818
O75376;O75376-2;O75376-3	Nuclear receptor corepressor 1	NCOR1	15.5728	15.1394	14.549	16.18	15.4608	16.0248	15.6895	16.1417	16.3704	0.801421	0.14726	0.980115	0.184709
O75380	NADH dehydrogenase [ubiquinone] iron-sulfur protein 6, mitochondrial	NDUFS6	23.214	23.0276	23.0945	22.2418	22.9415	22.8109	22.2243	22.9737	23.1309	-0.447276	0.237723	-0.335713	0.41374
O75381-2;O75381	Peroxisomal membrane protein PEX14	PEX14	19.0554	18.8837	19.3759	20.1246	20.4116	20.2868	18.9925	19.595	19.4412	1.1693	0.024145	0.237857	0.425465
O75390	Citrate synthase, mitochondrial	CS	25.9309	26.0046	25.7386	24.8429	24.9212	24.627	25.8706	26.0265	25.9128	-1.09433	6.34338e-05	0.0452723	0.577594
O75391	Sperm-associated antigen 7	SPAG7	18.6521	16.8454	19.9776	19.5262	19.6221	16.2728	18.8177	19.3749	19.1777	-0.0180223	0.993375	0.631713	0.588373
O75394	39S ribosomal protein L33, mitochondrial	MRPL33	21.2807	20.9883	21.166	20.9319	21.4688	21.6087	20.9679	21.1878	21.443	0.191412	0.552312	0.0545219	0.796058
O75396	Vesicle-trafficking protein SEC22b	SEC22B	23.5778	23.5965	23.2721	24.2446	24.2751	24.1461	25.0551	25.0999	25.0804	0.739794	0.00814385	1.59633	0.00439987
O75400-2;O75400;O75400-3	Pre-mRNA-processing factor 40 homolog A	PRPF40A	22.2386	22.5092	22.6237	22.2915	22.2839	22.2693	22.226	22.2543	22.342	-0.175585	0.281469	-0.183065	0.165868
O75410;O75410-2;O75410-7;O75410-3;O75410-6;O75410-5;O75410-4;O75410-8	Transforming acidic coiled-coil-containing protein 1	TACC1	19.8078	20.197	20.3621	20.3927	20.6891	20.9158	20.8084	21.0803	21.1882	0.543588	0.00250634	0.903309	0.00321801
O75431;O75431-2	Metaxin-2	MTX2	24.021	23.6432	23.7904	23.6304	23.2085	23.2133	23.8537	23.4299	23.7724	-0.467492	0.0141936	-0.132903	0.152799
O75436-2;O75436	Vacuolar protein sorting-associated protein 26A	VPS26A	21.5158	21.7339	21.6514	21.0474	20.8071	20.8521	21.7361	21.4722	21.6023	-0.731489	0.0331554	-0.0301374	0.848983
O75438;O75438-2	NADH dehydrogenase [ubiquinone] 1 beta subcomplex subunit 1	NDUFB1	23.1912	23.1935	23.0687	22.2652	22.0027	22.0305	21.6224	22.1072	22.1795	-1.05168	0.00528088	-1.18143	0.0279695
O75439	Mitochondrial-processing peptidase subunit beta	PMPCB	22.2213	22.069	21.947	22.4971	22.5077	22.5868	21.9792	21.8825	21.9798	0.451424	0.0503163	-0.131947	0.256588
O75448-2;O75448	Mediator of RNA polymerase II transcription subunit 24	MED24	18.5338	18.5966	18.9709	17.4742	18.2648	17.8157	18.3359	17.8105	17.9796	-0.848858	0.0823882	-0.658405	0.109412
O75475;O75475-3;O75475-2	PC4 and SFRS1-interacting protein	PSIP1	22.2091	22.4542	22.5918	22.0554	22.5035	22.4051	22.4184	22.7324	22.8721	-0.0970547	0.318837	0.255932	0.00821064
O75477;O94905-2;O94905-3	Erlin-1	ERLIN1	22.4569	22.408	22.7609	23.5859	23.5163	23.7269	23.5374	23.51	23.6772	1.06774	0.00229521	1.03291	0.00320548
O75489;O75489-2	NADH dehydrogenase [ubiquinone] iron-sulfur protein 3, mitochondrial	NDUFS3	23.3476	23.3774	23.2085	23.3987	23.3294	23.3037	23.3522	23.4576	23.4302	0.0327171	0.520605	0.102134	0.249822
O75494-5;O75494-4;O75494-6;O75494-3;O75494-2;O75494;Q8WXF0	Serine/arginine-rich splicing factor 10	SRSF10	23.9511	23.5901	23.822	24.213	24.1005	24.2373	24.1585	23.7245	23.6608	0.395838	0.0318411	0.0601761	0.646789
O75521-2;O75521	Enoyl-CoA delta isomerase 2, mitochondrial	ECI2	22.5037	22.2939	22.0673	22.1193	22.001	22.0994	22.3731	22.5219	22.3103	-0.215052	0.230945	0.113471	0.450909
O75530-3;O75530;O75530-2	Polycomb protein EED	EED	19.5578	19.0483	19.73	19.379	19.7012	19.8339	19.3051	19.5155	19.1516	0.192648	0.512773	-0.121291	0.732465
O75531	Barrier-to-autointegration factor;Barrier-to-autointegration factor, N-terminally processed	BANF1	26.4506	26.3282	25.4362	25.6108	26.4512	26.3351	26.4512	26.4126	26.5606	0.0606663	0.915007	0.403113	0.380757
O75533;O75533-2	Splicing factor 3B subunit 1	SF3B1	24.0549	23.9407	24.0613	23.9109	24.027	24.0982	24.1974	24.3396	24.1058	-0.00695695	0.929904	0.195298	0.205755
O75534;O75534-4;O75534-2;O75534-3	Cold shock domain-containing protein E1	CSDE1	22.3237	22.3077	22.3139	22.1436	22.3624	22.4024	22.4047	22.352	22.5501	-0.0122738	0.897771	0.120558	0.176876
O75569-3;O75569-2;O75569	Interferon-inducible double-stranded RNA-dependent protein kinase activator A	PRKRA	20.8105	20.6821	21.0623	20.5802	20.896	20.5357	20.6977	21.1264	21.6239	-0.181	0.488774	0.297707	0.288709
O75607	Nucleoplasmin-3	NPM3	24.1174	23.273	23.8795	23.7899	24.2391	23.9452	23.2478	23.4057	23.3886	0.234786	0.602173	-0.409258	0.296289
O75608-2;O75608	Acyl-protein thioesterase 1	LYPLA1	24.1268	23.8562	23.9387	24.4579	23.735	24.1521	23.9739	23.4094	22.961	0.141117	0.406886	-0.525787	0.161247
O75616;O75616-2	GTPase Era, mitochondrial	ERAL1	20.9562	20.9835	21.1654	21.4262	21.7975	21.2613	21.3782	20.729	20.2095	0.459989	0.156742	-0.262787	0.576775
O75643;O75643-2	U5 small nuclear ribonucleoprotein 200 kDa helicase	SNRNP200	23.4938	23.6623	23.6318	23.844	23.6068	23.8182	23.6952	23.7376	23.3707	0.160359	0.30668	0.00519936	0.973374
O75663-2;O75663	TIP41-like protein	TIPRL	19.7937	19.7943	20.9593	21.6344	20.0496	21.4024	20.7878	19.7024	21.1431	0.846348	0.232655	0.362002	0.382333
O75676-2;O75676	Ribosomal protein S6 kinase alpha-4	RPS6KA4	18.3936	18.764	18.8277	18.4718	16.8092	17.6469	18.478	18.3437	18.416	-1.01917	0.227499	-0.24918	0.273812
O75683	Surfeit locus protein 6	SURF6	22.968	22.2854	22.2697	22.0773	22.1638	22.3294	22.1946	22.0705	21.7832	-0.317515	0.389556	-0.491592	0.0928696
O75688;O75688-3;O75688-4;O75688-2;O75688-5	Protein phosphatase 1B	PPM1B	17.499	17.3487	18.5204	19.1106	18.589	18.5443	19.0444	18.3218	17.7829	0.958608	0.183605	0.593696	0.477914
O75691	Small subunit processome component 20 homolog	UTP20	20.6149	20.7501	21.1523	20.7104	20.7392	20.4345	20.9827	20.7692	20.524	-0.211065	0.495261	-0.0804638	0.80864
O75694-2;O75694	Nuclear pore complex protein Nup155	NUP155	22.2145	23.2617	22.4435	23.6507	24.0396	23.9956	23.8823	23.8049	23.7662	1.25541	0.034959	1.17789	0.0713226
O75695	Protein XRP2	RP2	17.3744	18.1228	18.5712	18.3983	18.445	19.4498	17.0887	17.8302	16.051	0.741581	0.0740449	-1.0328	0.299338
O75717;O75717-2	WD repeat and HMG-box DNA-binding protein 1	WDHD1	21.1902	21.5241	21.3489	21.0348	21.3164	21.1793	21.5231	21.4977	21.5887	-0.177542	0.00765108	0.182096	0.23279
O75718	Cartilage-associated protein	CRTAP	20.9493	21.1613	21.0666	22.448	22.3832	22.4927	21.6257	22.0373	22.1205	1.38226	0.00357377	0.868777	0.015388
O75746;O75746-2	Calcium-binding mitochondrial carrier protein Aralar1	SLC25A12	19.2612	18.8264	18.9025	19.9239	19.8265	19.7475	19.4535	18.6465	18.8364	0.835971	0.0133315	-0.0178978	0.885806
O75787-2;O75787	Renin receptor	ATP6AP2	20.2245	20.8978	21.1074	21.1066	20.5291	21.0349	20.3131	20.6454	20.5039	0.146991	0.734471	-0.255761	0.328976
O75792	Ribonuclease H2 subunit A	RNASEH2A	19.3799	18.5699	19.253	18.8242	19.2783	18.728	19.1054	18.1069	18.2919	-0.124119	0.793739	-0.566193	0.109723
O75794	Cell division cycle protein 123 homolog	CDC123	21.9455	21.5579	21.5326	21.6154	21.7392	21.6647	21.2745	21.0834	20.6628	-0.00555658	0.975887	-0.671787	0.0276587
O75815-3;O75815;O75815-2	Breast cancer anti-estrogen resistance protein 3	BCAR3	19.0321	18.7907	18.5111	17.7904	17.9817	16.7161	18.793	18.7131	19.3027	-1.28187	0.0461442	0.158325	0.669811
O75817	Ribonuclease P protein subunit p20	POP7	21.9574	22.0662	22.2312	21.5661	21.3548	22.3474	21.5687	21.7517	21.7213	-0.328813	0.305569	-0.404346	0.0192676
O75818-2;O75818	Ribonuclease P protein subunit p40	RPP40	20.6642	20.5978	20.2436	19.3462	19.521	16.6327	19.2718	19.9557	19.9331	-2.00193	0.131386	-0.78169	0.134592
O75821	Eukaryotic translation initiation factor 3 subunit G	EIF3G	24.1905	24.4258	24.5112	23.6742	24.1505	23.7589	24.1987	24.4384	24.4516	-0.514625	0.0647082	-0.0129489	0.635049
O75822;O75822-3;O75822-2	Eukaryotic translation initiation factor 3 subunit J	EIF3J	24.2493	24.6022	24.5956	23.6118	23.3311	23.3857	23.625	24.1576	24.0236	-1.0395	0.035673	-0.546978	0.00939163
O75828	Carbonyl reductase [NADPH] 3	CBR3	23.3173	23.3706	23.1866	22.0722	22.3515	22.2721	22.9269	22.9131	23.1141	-1.05956	0.00837491	-0.306797	0.122807
O75832;O75832-2	26S proteasome non-ATPase regulatory subunit 10	PSMD10	21.6182	21.1474	21.7515	21.9277	21.8408	22.1844	21.3027	22.1214	22.0702	0.478549	0.051613	0.325746	0.47382
O75844	CAAX prenyl protease 1 homolog	ZMPSTE24	22.0818	22.3086	22.2846	22.7146	22.4186	22.6939	22.3489	21.8115	22.5111	0.384025	0.126668	-0.00119361	0.9966
O75874	Isocitrate dehydrogenase [NADP] cytoplasmic	IDH1	23.6079	23.8826	23.7322	22.7703	22.8286	22.8729	23.3777	23.4956	23.0991	-0.916967	0.00558494	-0.416776	0.0708456
O75879	Glutamyl-tRNA(Gln) amidotransferase subunit B, mitochondrial	GATB	15.9938	17.0606	14.8343	17.2493	16.7565	16.8952	17.3307	16.7293	16.9989	1.00404	0.285001	1.05672	0.286617
O75880	Protein SCO1 homolog, mitochondrial	SCO1	22.7469	20.2152	22.7122	20.3377	21.8719	21.8652	21.4537	22.6055	22.7294	-0.533164	0.69663	0.37142	0.763288
O75886;O75886-2	Signal transducing adapter molecule 2	STAM2	19.2463	19.5155	19.4432	19.6629	19.5841	19.5276	19.8598	19.9689	19.6257	0.189898	0.236156	0.416461	0.0803634
O75909;O75909-4;O75909-1;O75909-2	Cyclin-K	CCNK	20.388	19.8909	20.4682	19.6138	19.7046	19.4799	20.3186	20.1694	19.5763	-0.649553	0.1135	-0.227596	0.579264
O75915	PRA1 family protein 3	ARL6IP5	24.9746	24.923	25.0348	23.6258	24.2236	25.1407	25.023	25.0719	25.0589	-0.647454	0.263702	0.0737814	0.193183
O75925;O75925-2;O75925-3;O75928-3;O75928-2;O75928	E3 SUMO-protein ligase PIAS1	PIAS1	20.32	20.1122	19.5499	19.5162	20.0782	18.9063	19.8917	19.2036	18.815	-0.493777	0.169869	-0.690581	0.0389443
O75934	Pre-mRNA-splicing factor SPF27	BCAS2	24.0713	23.6928	23.8251	23.7489	23.7183	23.7149	23.7476	23.6429	23.7576	-0.135679	0.312108	-0.14701	0.238515
O75935-3;O75935;O75935-2	Dynactin subunit 3	DCTN3	22.2095	21.5199	21.5096	21.8706	21.5683	21.7952	21.944	20.6927	21.8131	-0.00164975	0.993591	-0.263039	0.504928
O75937	DnaJ homolog subfamily C member 8	DNAJC8	24.837	24.6158	24.6731	24.2079	24.0056	24.1655	24.481	24.6013	24.2576	-0.582353	0.00418013	-0.262044	0.170873
O75940	Survival of motor neuron-related-splicing factor 30	SMNDC1	23.0743	22.8043	23.3447	23.1908	22.6239	22.5839	22.9294	22.5729	22.699	-0.274915	0.397698	-0.340678	0.158321
O75947;O75947-2	ATP synthase subunit d, mitochondrial	ATP5H	24.6588	25.2361	25.6743	25.433	25.5439	24.9782	24.386	25.2133	24.5175	0.128656	0.794755	-0.484138	0.294632
O75955;O75955-2	Flotillin-1	FLOT1	22.8061	22.9463	22.9372	22.9419	22.7611	22.9798	22.3721	22.8469	22.8404	-0.00224849	0.983327	-0.210048	0.201507
O75962-5;O75962;O75962-2;O75962-4;O60229-3	Triple functional domain protein	TRIO	18.1148	18.1862	17.14	18.6838	17.6296	17.7814	18.1678	17.1913	17.6106	0.217948	0.630724	-0.157129	0.753015
O75964	ATP synthase subunit g, mitochondrial	ATP5L	25.6218	24.9617	25.4554	25.6083	25.5315	25.5227	25.7452	25.3523	25.377	0.207883	0.372595	0.145215	0.396939
O75970-5;O75970-3;O75970-2;O75970	Multiple PDZ domain protein	MPDZ	15.3057	NA	NA	13.5951	NA	16.0185	14.7459	15.3664	15.3448	-0.498941	NA	-0.153311	NA
O75976;O75976-2	Carboxypeptidase D	CPD	21.5933	22.2108	22.205	22.0599	21.7156	21.6504	22.6603	22.3714	22.5	-0.194411	0.616383	0.507563	0.214133
O76003	Glutaredoxin-3	GLRX3	25.9462	25.9209	26.0278	25.7473	25.7171	25.7867	25.6791	26.0124	25.8979	-0.2146	0.00384289	-0.101818	0.432611
O76021;O76021-2	Ribosomal L1 domain-containing protein 1	RSL1D1	25.2321	25.3788	25.5176	25.4655	25.548	25.6591	25.1946	25.4321	25.3361	0.181357	0.0218445	-0.0551922	0.504251
O76024	Wolframin	WFS1	19.5612	18.7628	19.8965	20.5136	19.7527	20.1584	19.5388	19.916	20.0719	0.73474	0.0899683	0.4354	0.353597
O76031	ATP-dependent Clp protease ATP-binding subunit clpX-like, mitochondrial	CLPX	21.5586	21.9762	21.7546	21.8229	21.7667	21.7516	21.242	21.388	21.4599	0.0172697	0.911296	-0.399797	0.0514616
O76054-5;O76054-4;O76054;Q9UDX4	SEC14-like protein 2;SEC14-like protein 3	SEC14L2;SEC14L3	18.2878	19.1123	19.3976	18.8884	19.2478	18.7464	18.0918	20.3871	18.9179	0.0283033	0.945302	0.199721	0.748634
O76071	Probable cytosolic iron-sulfur protein assembly protein CIAO1	CIAO1	21.2835	21.858	21.245	20.1373	20.957	20.5947	20.72	20.6352	20.6133	-0.899136	0.0244253	-0.805957	0.0613131
O76094;O76094-2	Signal recognition particle subunit SRP72	SRP72	25.5729	25.5834	25.5418	23.1064	23.1561	23.1936	23.1716	23.291	23.1547	-2.41399	0.000207629	-2.3603	0.000209634
O94760;O94760-2	N(G),N(G)-dimethylarginine dimethylaminohydrolase 1	DDAH1	21.1923	22.1233	21.912	20.9188	20.8516	20.3333	20.1822	20.4618	20.3332	-1.04128	0.118298	-1.41677	0.0202559
O94761	ATP-dependent DNA helicase Q4	RECQL4	14.3722	16.8244	15.2981	17.1931	16.8808	17.28	17.0571	15.4703	16.4534	1.6197	0.186349	0.828696	0.554421
O94762;O94762-2;O94762-3	ATP-dependent DNA helicase Q5	RECQL5	15.2573	16.9205	17.5658	17.2293	NA	17.3415	18.062	16.0366	16.1745	0.704184	0.572095	0.176518	0.906019
O94763-2;O94763-3;O94763;O94763-4	Unconventional prefoldin RPB5 interactor 1	URI1	19.1572	18.4971	18.105	20.4875	20.1702	20.5325	20.2698	20.455	20.3669	1.81027	0.0305895	1.77744	0.0354391
O94766-2;O94766	Galactosylgalactosylxylosylprotein 3-beta-glucuronosyltransferase 3	B3GAT3	21.3215	21.469	21.8315	22.2809	22.2122	22.3381	21.3448	21.7881	21.7017	0.736407	0.0301218	0.0708955	0.644361
O94776;O94776-2	Metastasis-associated protein MTA2	MTA2	22.9098	22.9423	22.8157	22.4816	22.4518	22.6045	22.4468	22.6886	22.7219	-0.376622	0.0469506	-0.270158	0.127321
O94804	Serine/threonine-protein kinase 10	STK10	16.032	16.226	15.9007	17.7727	17.666	17.4785	16.6965	16.82	16.7111	1.58616	0.00299041	0.689616	0.00843048
O94808	Glutamine--fructose-6-phosphate aminotransferase [isomerizing] 2	GFPT2	NA	NA	NA	17.9493	18.0658	17.6079	15.4488	15.5318	15.7956	NA	NA	NA	NA
O94822;O94822-3;O94822-2	E3 ubiquitin-protein ligase listerin	LTN1	20.5795	20.2123	20.3366	19.8189	19.2038	19.48	20.1274	19.892	19.1815	-0.875186	0.00672735	-0.642468	0.131358
O94826	Mitochondrial import receptor subunit TOM70	TOMM70A	23.6454	23.6361	23.4805	23.7998	23.4738	23.6184	23.5716	23.7031	23.8504	0.0433327	0.714716	0.121023	0.452843
O94830;O94830-2	Phospholipase DDHD2	DDHD2	18.0175	17.5818	17.462	18.1662	19.4646	18.7108	18.5949	18.1122	17.0012	1.09347	0.163547	0.215687	0.589187
O94842-3;O94842-2;O94842;O15405-2;O15405;Q96NM4-3;Q96NM4;Q96NM4-4;Q96NM4-2	TOX high mobility group box family member 4	TOX4	21.8966	21.8006	22.021	20.871	21.109	21.6524	21.3731	21.7826	21.8204	-0.695238	0.067038	-0.247351	0.236189
O94851-6;O94851-4;O94851-5;O94851-3;O94851;O94851-2	Protein-methionine sulfoxide oxidase MICAL2	MICAL2	19.2988	19.1356	18.9536	19.1794	19.1798	19.1022	19.8448	19.7488	19.9695	0.0244675	0.783369	0.725027	0.0385891
O94855;O94855-2	Protein transport protein Sec24D	SEC24D	19.252	19.233	18.9974	19.4664	19.4871	19.6653	19.4991	19.3889	19.6563	0.37883	0.120618	0.35398	0.149407
O94864-2;O94864;O94864-4	STAGA complex 65 subunit gamma	SUPT7L	20.1329	19.622	19.3472	19.1094	19.1848	19.3535	19.3137	19.3017	18.4111	-0.484813	0.245534	-0.691888	0.0670781
O94874;O94874-2;O94874-3	E3 UFM1-protein ligase 1	UFL1	20.1773	19.8293	19.4261	19.8385	20.0151	20.1228	20.2764	19.931	19.6815	0.181254	0.60594	0.152104	0.0986222
O94888	UBX domain-containing protein 7	UBXN7	21.4047	21.5978	21.3576	21.6816	21.7837	21.8247	21.3714	21.7539	21.507	0.309978	0.0645919	0.0907415	0.280982
O94901-6;O94901-5;O94901-8;O94901;O94901-9	SUN domain-containing protein 1	SUN1	20.9251	21.4309	21.7481	22.8771	22.5259	22.7004	22.3207	20.9882	20.7612	1.33315	0.0506949	-0.0113261	0.98889
O94903	Proline synthase co-transcribed bacterial homolog protein	PROSC	20.819	21.1407	20.8042	21.8515	21.2602	21.3629	21.4926	20.6453	21.4109	0.570251	0.162997	0.261656	0.561325
O94905	Erlin-2	ERLIN2	21.3454	20.4123	20.4069	22.0545	21.0613	21.2139	20.9018	21.1429	20.3781	0.721694	0.00404209	0.0860641	0.825703
O94906;O94906-2	Pre-mRNA-processing factor 6	PRPF6	21.6027	21.6839	21.7049	21.1833	21.4667	21.7023	21.3804	21.474	21.631	-0.213099	0.21857	-0.168696	0.0710445
O94913	Pre-mRNA cleavage complex 2 protein Pcf11	PCF11	17.0982	17.0332	17.0819	16.0895	17.006	17.0308	16.4562	16.3129	17.3233	-0.362338	0.378861	-0.373635	0.349349
O94915	Protein furry homolog-like	FRYL	18.7147	19.1893	19.7833	18.8232	18.3482	18.9127	19.4337	20.2426	18.8113	-0.534381	0.238456	0.26675	0.711857
O94919	Endonuclease domain-containing 1 protein	ENDOD1	20.2048	19.9828	19.5914	19.0705	19.7757	19.5004	20.1286	20.1591	20.186	-0.477417	0.285022	0.231596	0.358025
O94925;O94925-2	Glutaminase kidney isoform, mitochondrial	GLS	26.1229	26.042	26.1361	26.4995	26.4637	26.3418	26.7644	26.8274	26.8396	0.334651	0.0365307	0.710105	0.0034275
O94925-3	Glutaminase kidney isoform, mitochondrial	GLS	24.0398	23.8401	23.8526	24.1649	23.9335	24.0232	24.6311	24.2839	24.1446	0.129671	0.0285704	0.442368	0.0361012
O94966-7;O94966-6;O94966-5;O94966-4;O94966-3;O94966;O94966-2	Ubiquitin carboxyl-terminal hydrolase 19	USP19	19.2734	18.5982	19.1577	19.2899	18.6055	19.451	18.9696	18.7649	19.1309	0.105727	0.376962	-0.0546342	0.727758
O94973	AP-2 complex subunit alpha-2	AP2A2	22.336	22.6219	22.6296	22.4859	22.7069	22.6821	22.784	22.8105	22.4248	0.0958087	0.0790928	0.143942	0.527425
O94979-6;O94979-3;O94979-10;O94979-4;O94979-9;O94979-2;O94979;O94979-8;O94979-7;O94979-5	Protein transport protein Sec31A	SEC31A	21.9402	20.9836	21.3075	21.7586	21.6913	22.1097	22.4989	22.2774	22.217	0.442782	0.29324	0.920656	0.0492821
O94992	Protein HEXIM1	HEXIM1	22.2757	22.7743	22.7484	21.4082	21.7498	21.8555	21.4908	21.641	21.772	-0.928303	0.00273441	-0.964876	0.0107271
O95059	Ribonuclease P protein subunit p14	RPP14	19.4407	19.4554	19.5266	18.6777	19.1939	19.0534	20.4306	19.7909	19.5512	-0.499221	0.0753354	0.450019	0.254474
O95071-2;O95071	E3 ubiquitin-protein ligase UBR5	UBR5	18.8934	18.0073	17.95	18.707	18.2722	18.1098	18.1901	17.9401	17.7632	0.0794505	0.61903	-0.319132	0.243686
O95084;O95084-2	Serine protease 23	PRSS23	17.5384	17.295	17.9116	17.01	17.2246	17.4628	16.9584	17.8744	17.8692	-0.34916	0.132039	-0.0143218	0.969782
O95104-3;O95104;O95104-2	Splicing factor, arginine/serine-rich 15	SCAF4	21.4327	21.5362	21.5612	21.0174	21.2698	20.9238	20.794	20.9268	20.6966	-0.439683	0.0551764	-0.704217	0.012853
O95140;O95140-2	Mitofusin-2	MFN2	16.3854	16.7641	16.076	17.1243	17.0229	16.8612	16.9628	16.5327	16.9491	0.594268	0.0716908	0.406356	0.343478
O95155-2;O95155;O95155-4;O95155-3	Ubiquitin conjugation factor E4 B	UBE4B	20.3436	19.9037	19.6247	20.0659	20.1131	20.1783	20.4513	20.4361	20.208	0.161806	0.571319	0.407849	0.11378
O95159	Zinc finger protein-like 1	ZFPL1	21.0488	20.6967	21.0111	21.0894	21.6596	21.9126	21.9502	21.9754	22.1016	0.634978	0.166592	1.0902	0.00983613
O95163	Elongator complex protein 1	IKBKAP	19.6617	19.9104	19.8613	20.0342	19.9805	19.9731	19.2213	19.3397	20.1268	0.184818	0.190042	-0.248527	0.439608
O95164	Ubiquitin-like protein 3	UBL3	NA	NA	18.4689	21.9605	22.2013	22.2082	19.6088	20.8824	20.5937	3.65446	NA	1.89278	NA
O95168-2;O95168	NADH dehydrogenase [ubiquinone] 1 beta subcomplex subunit 4	NDUFB4	22.7179	22.774	22.4097	22.3489	22.395	22.557	22.2815	22.5998	22.569	-0.200229	0.368344	-0.150409	0.474829
O95171-3;O95171-2;O95171	Sciellin	SCEL	19.3787	19.3565	19.131	16.1971	NA	NA	NA	NA	NA	-3.09165	NA	NA	NA
O95197-3;O95197-6;O95197-5;O95197-4;O95197-7;O95197-2;O95197	Reticulon-3	RTN3	24.1503	24.7642	24.5302	24.6533	23.7941	24.6212	24.8726	24.5254	24.3259	-0.125383	0.801959	0.0930575	0.795392
O95202;O95202-2;O95202-3	LETM1 and EF-hand domain-containing protein 1, mitochondrial	LETM1	23.7672	24.211	23.8273	23.8439	23.9183	23.6287	23.8876	23.9098	23.8283	-0.138198	0.338636	-0.059916	0.680054
O95208-2;O95208;O95208-3;O95208-5	Epsin-2	EPN2	19.9916	19.2905	19.8154	19.8651	19.8821	19.9311	19.8386	19.9703	19.874	0.193607	0.455562	0.195163	0.516548
O95218-2;O95218	Zinc finger Ran-binding domain-containing protein 2	ZRANB2	21.5745	21.4816	21.3934	21.608	21.2697	20.699	21.0986	20.9724	21.0954	-0.290941	0.306645	-0.427745	0.0226859
O95219;O95219-2	Sorting nexin-4	SNX4	18.5578	18.7286	17.7549	20.0714	19.4187	19.6543	19.1536	19.2416	19.9174	1.3677	0.0617501	1.09046	0.179178
O95229;O95229-2	ZW10 interactor	ZWINT	22.3749	22.0197	21.4441	22.6241	21.8048	21.7242	21.8237	21.4006	21.3712	0.104805	0.579913	-0.414436	0.137409
O95232;O95232-2	Luc7-like protein 3	LUC7L3	23.1399	23.4217	23.5657	22.8658	23.3237	22.7935	23.3231	22.7133	22.7172	-0.381426	0.199466	-0.457884	0.292187
O95235-2;O95235	Kinesin-like protein KIF20A	KIF20A	18.9084	19.078	19.5087	19.8631	19.5861	19.7083	19.9489	20.2562	19.8951	0.55412	0.127263	0.868368	0.0708173
O95239;O95239-2;Q2VIQ3;Q6ZMV9-3;Q6ZMV9	Chromosome-associated kinesin KIF4A	KIF4A	20.5795	20.5214	21.1455	20.9876	21.0726	20.8319	20.6928	20.9737	20.6032	0.21522	0.505713	0.00776128	0.981203
O95243-5;O95243-6;O95243-3;O95243-2;O95243	Methyl-CpG-binding domain protein 4	MBD4	15.9143	17.7827	17.2912	15.4192	16.5325	15.1016	16.0266	16.6483	15.4155	-1.31166	0.115857	-0.965947	0.237772
O95249	Golgi SNAP receptor complex member 1	GOSR1	13.9547	14.6502	14.4953	21.0903	21.2875	21.2635	20.9132	21.0906	20.9435	6.84705	0.000474272	6.61568	0.000670739
O95251-2;O95251-4;O95251;O95251-3;O95251-5	Histone acetyltransferase KAT7	KAT7	19.9661	20.1732	19.5455	20.404	20.2773	19.7291	19.7195	19.7694	19.885	0.241851	0.138302	-0.103658	0.691702
O95260-2;O95260	Arginyl-tRNA--protein transferase 1	ATE1	21.5847	20.3986	21.5548	20.478	20.9559	20.3589	19.1905	20.4578	20.2622	-0.581772	0.414865	-1.20921	0.230418
O95271;O95271-2	Tankyrase-1	TNKS	16.0967	16.8436	17.1583	NA	15.8532	15.7066	15.5809	17.7426	17.3438	-0.919613	0.118847	0.189557	0.688165
O95273-2;O95273	Cyclin-D1-binding protein 1	CCNDBP1	19.7733	19.1349	19.0275	18.9145	18.6835	19.0311	18.7965	19.7268	19.4994	-0.435545	0.222459	0.0289774	0.959387
O95292;O95292-2	Vesicle-associated membrane protein-associated protein B/C	VAPB	24.0149	23.8653	23.8893	23.6598	23.7911	23.7657	24.2819	24.27	23.92	-0.184292	0.167016	0.234147	0.165251
O95295	SNARE-associated protein Snapin	SNAPIN	23.1508	23.1557	23.0336	22.8697	23.7496	23.1628	23.2952	22.216	22.4406	0.147321	0.618948	-0.462765	0.284648
O95297-2;O95297;O95297-4;O95297-3	Myelin protein zero-like protein 1	MPZL1	21.6288	21.6999	22.0034	22.7431	22.6606	22.6037	22.0844	22.2398	22.3349	0.8918	0.0279564	0.442363	0.018203
O95299;O95299-2	NADH dehydrogenase [ubiquinone] 1 alpha subcomplex subunit 10, mitochondrial	NDUFA10	20.8617	21.2015	21.5579	21.7294	21.8545	21.787	22.1475	22.1835	20.6289	0.583283	0.0897327	0.446249	0.585699
O95302;O95302-3;O95302-2	Peptidyl-prolyl cis-trans isomerase FKBP9	FKBP9	19.5577	18.4098	17.7682	20.5055	20.9848	20.8634	20.7783	20.4834	20.8534	2.20602	0.0762554	2.12648	0.0586322
O95319-4;O95319-3;O95319-5;O95319-2;O95319	CUGBP Elav-like family member 2	CELF2	20.8877	20.5768	21.0186	20.4207	20.415	20.0077	20.9654	21.2553	21.1624	-0.546573	0.158702	0.299949	0.255528
O95336	6-phosphogluconolactonase	PGLS	24.123	24.1568	24.1316	23.9396	23.9019	23.863	24.0964	24.1	24.3743	-0.235609	0.0123295	0.0531228	0.632883
O95340;O95340-2	Bifunctional 3-phosphoadenosine 5-phosphosulfate synthase 2;Sulfate adenylyltransferase;Adenylyl-sulfate kinase	PAPSS2	21.3227	21.6148	21.022	23.6979	23.7581	23.3896	22.8845	22.5087	22.5337	2.29538	0.00109594	1.32243	0.0253734
O95347;O95347-2	Structural maintenance of chromosomes protein 2	SMC2	22.0506	22.5626	22.5552	22.1921	22.0399	22.249	21.8645	21.8643	22.0013	-0.229107	0.362041	-0.479438	0.0880001
O95352-3;O95352-2;O95352	Ubiquitin-like modifier-activating enzyme ATG7	ATG7	19.1373	18.9598	18.5657	19.1451	18.6754	18.8058	19.4969	19.2178	18.7916	-0.0121517	0.943464	0.281166	0.0199099
O95359-3;O95359;O95359-2;O95359-6;O95359-1;O95359-5	Transforming acidic coiled-coil-containing protein 2	TACC2	17.688	17.8826	17.9105	17.2164	17.6684	17.018	17.3774	17.1096	17.3827	-0.526091	0.116942	-0.537145	0.0566379
O95361;O95361-2;Q309B1	Tripartite motif-containing protein 16;Tripartite motif-containing protein 16-like protein	TRIM16;TRIM16L	19.0587	18.8431	18.4941	20.373	20.4496	20.453	20.3584	20.4175	20.7052	1.62664	0.0128729	1.69512	0.0244304
O95365	Zinc finger and BTB domain-containing protein 7A	ZBTB7A	19.9828	21.3129	20.6522	20.4621	20.234	20.6562	20.2832	21.2414	20.2052	-0.198538	0.708711	-0.0726981	0.768218
O95372	Acyl-protein thioesterase 2	LYPLA2	21.4294	22.0538	21.1073	19.3363	20.8276	19.3487	20.5965	21.1191	20.0258	-1.69267	0.0215224	-0.94975	0.00572547
O95373	Importin-7	IPO7	24.28	24.5093	24.4165	24.3813	24.5637	24.5473	24.476	23.9211	24.179	0.0955035	0.0501477	-0.209875	0.452457
O95376	E3 ubiquitin-protein ligase ARIH2	ARIH2	18.1412	15.4632	17.4741	17.8338	17.4123	17.6376	18.4412	18.0082	18.035	0.601702	0.473628	1.13526	0.250411
O95391	Pre-mRNA-splicing factor SLU7	SLU7	18.2658	17.9808	18.4492	18.1378	17.9649	16.9419	17.8465	17.8087	17.3265	-0.550387	0.369835	-0.57135	0.182655
O95394;O95394-3;O95394-4	Phosphoacetylglucosamine mutase	PGM3	19.4538	18.863	18.8863	18.5452	19.3959	19.3507	19.0808	18.4555	18.6425	0.0295358	0.955559	-0.341453	0.0206219
O95396	Adenylyltransferase and sulfurtransferase MOCS3;Molybdopterin-synthase adenylyltransferase;Molybdopterin-synthase sulfurtransferase	MOCS3	18.1454	20.4198	17.9535	21.1092	20.2056	20.1669	18.1114	21.392	21.0299	1.65433	0.226667	1.33823	0.281622
O95400	CD2 antigen cytoplasmic tail-binding protein 2	CD2BP2	21.3259	21.5048	20.3096	20.5973	19.8833	19.7088	20.8181	21.1034	20.5471	-0.983651	0.0920541	-0.223907	0.43751
O95425-2;O95425-4;O95425-3;O95425	Supervillin	SVIL	17.5452	17.8595	18.0374	17.7668	18.1783	17.9046	18.0515	17.7799	18.045	0.135866	0.426493	0.144762	0.510751
O95433;O95433-2	Activator of 90 kDa heat shock protein ATPase homolog 1	AHSA1	24.3263	24.42	24.3673	24.442	24.4547	24.4268	24.4431	24.524	24.4935	0.069972	0.100028	0.115684	0.00305928
O95453-4;O95453-2;O95453-3;O95453	Poly(A)-specific ribonuclease PARN	PARN	19.0965	17.551	17.3521	18.1727	18.0801	17.6637	18.7405	17.8873	17.469	-0.0276981	0.956753	0.0323879	0.888596
O95456-2;O95456	Proteasome assembly chaperone 1	PSMG1	23.3787	23.2763	23.164	23.1324	22.8317	22.8934	23.2649	23.0251	22.9137	-0.320515	0.0359467	-0.20513	0.0461053
O95466-2;O95466;O95466-3	Formin-like protein 1	FMNL1	21.7151	21.7199	21.8513	20.7712	20.3552	20.4752	20.8653	21.4757	21.4627	-1.22824	0.0131395	-0.494161	0.113734
O95470	Sphingosine-1-phosphate lyase 1	SGPL1	21.3712	21.4045	20.9757	21.6314	21.5541	21.5769	21.4587	21.3557	21.5942	0.337017	0.131313	0.219063	0.394404
O95478	Ribosome biogenesis protein NSA2 homolog	NSA2	22.5703	22.9149	22.8634	22.4832	23.0774	22.8127	22.4409	23.0608	22.5822	0.00826575	0.925145	-0.0882203	0.553529
O95486;O95486-2	Protein transport protein Sec24A	SEC24A	19.4125	19.3927	19.7797	19.8664	19.7768	19.9988	20.7011	20.3298	20.2721	0.352383	0.0368681	0.906059	0.0589884
O95487-2;O95487;O95487-3	Protein transport protein Sec24B	SEC24B	20.5186	20.7373	20.8328	21.2529	21.0757	21.0942	21.3438	21.1713	21.0891	0.444666	0.0935655	0.505133	0.095131
O95551;O95551-2;O95551-3	Tyrosyl-DNA phosphodiesterase 2	TDP2	19.492	19.693	19.9908	19.7712	19.7071	19.7495	18.9035	18.9113	19.3112	0.0173223	0.918739	-0.683283	0.00659971
O95571	Persulfide dioxygenase ETHE1, mitochondrial	ETHE1	21.925	21.3917	21.7817	21.0061	21.1947	21.2373	21.515	21.6548	21.6436	-0.553444	0.117383	-0.095021	0.674963
O95573	Long-chain-fatty-acid--CoA ligase 3	ACSL3	22.2035	22.1262	22.0123	22.5809	22.6265	22.7265	22.7539	22.7203	22.5813	0.530671	0.0326963	0.57118	0.000489827
O95602	DNA-directed RNA polymerase I subunit RPA1	POLR1A	18.5693	18.4771	18.4509	18.2512	18.1804	18.5747	18.3986	18.6131	18.8728	-0.16365	0.373313	0.129083	0.529371
O95613-2;O95613	Pericentrin	PCNT	17.8218	17.3601	17.5835	16.8708	17.2775	16.5551	17.2705	17.3385	15.5648	-0.687331	0.151551	-0.863919	0.284995
O95628-5;O95628-3;O95628-2;O95628;O95628-8;O95628-4;O95628-7;O95628-9;O95628-10;O95628-6	CCR4-NOT transcription complex subunit 4	CNOT4	18.4451	17.2895	18.6881	17.3681	NA	NA	16.8264	17.3567	17.1456	-0.772856	NA	-1.03133	0.201463
O95630;O95630-2	STAM-binding protein	STAMBP	20.5964	20.705	20.4925	19.7509	19.6606	19.8262	19.7933	19.2679	19.7756	-0.85208	0.0160249	-0.985747	0.0491741
O95671-3;O95671-2;O95671	N-acetylserotonin O-methyltransferase-like protein	ASMTL	18.9501	18.7855	17.7026	21.3749	21.1706	20.7522	20.5323	19.426	19.8257	2.61983	0.00668036	1.4486	0.0789713
O95674	Phosphatidate cytidylyltransferase 2	CDS2	21.1952	21.1171	20.7458	20.2182	20.3622	20.8676	21.65	20.2166	20.4898	-0.536689	0.250747	-0.2339	0.610752
O95684-2;O95684;Q8N103-3	FGFR1 oncogene partner	FGFR1OP	18.981	18.7616	19.2169	20.0185	19.9713	19.9325	20.5829	20.0744	20.0025	0.987598	0.0208299	1.23346	0.0355391
O95707	Ribonuclease P protein subunit p29	POP4	21.1574	21.4868	21.3339	21.336	21.627	21.5605	21.4362	20.9694	21.1182	0.181806	0.0183475	-0.151436	0.58107
O95714;Q9BVR0	E3 ubiquitin-protein ligase HERC2	HERC2	16.5054	16.5278	16.847	16.1992	15.8487	16.0261	14.9893	16.044	15.8223	-0.602061	0.0592656	-1.0082	0.0774187
O95721	Synaptosomal-associated protein 29	SNAP29	21.5485	21.1228	21.1999	21.3247	21.4225	21.4784	21.4713	21.0148	20.4038	0.118116	0.561257	-0.327105	0.298032
O95747	Serine/threonine-protein kinase OSR1	OXSR1	21.1474	20.96	20.3627	22.3724	22.1415	21.6502	22.0351	21.7797	22.2836	1.23132	0.000623188	1.20943	0.0769039
O95757	Heat shock 70 kDa protein 4L	HSPA4L	21.8511	21.4315	21.7323	21.2685	21.6319	21.5681	21.8985	21.6459	21.7467	-0.182151	0.505171	0.0920476	0.275409
O95758-1;O95758-6;O95758-2;O95758;O95758-5;O95758-4;O95758-7	Polypyrimidine tract-binding protein 3	PTBP3	21.3883	22.4353	22.6065	22.4852	22.653	22.5834	22.2306	22.1243	21.5105	0.430528	0.333311	-0.188227	0.76989
O95777	U6 snRNA-associated Sm-like protein LSm8	LSM8	21.4302	21.548	21.6064	22.2681	21.9878	22.1293	22.3579	22.3468	22.1269	0.600186	0.0384693	0.749	0.0247734
O95782-2;O95782	AP-2 complex subunit alpha-1	AP2A1	22.4314	21.9765	21.9094	22.1254	22.2701	22.2273	22.3986	22.4549	22.222	0.101806	0.667279	0.25271	0.235299
O95785-3;O95785-4;O95785;O95785-2	Protein Wiz	WIZ	18.5033	17.9026	18.0588	18.1247	17.6472	18.0864	17.9503	17.6287	17.9138	-0.202127	0.23481	-0.323982	0.114835
O95786-2;O95786	Probable ATP-dependent RNA helicase DDX58	DDX58	16.6312	16.5062	16.1198	17.348	16.9359	16.1433	17.7508	17.6646	17.8505	0.390031	0.192034	1.33627	0.021168
O95793-2;O95793-3;O95793	Double-stranded RNA-binding protein Staufen homolog 1	STAU1	22.6405	22.4704	22.613	22.5064	22.3916	22.4581	22.7811	22.9923	22.684	-0.122599	0.0326364	0.244519	0.223155
O95801	Tetratricopeptide repeat protein 4	TTC4	21.1261	21.767	21.5666	22.0485	21.8759	21.9584	21.7183	21.6655	21.5581	0.474358	0.184954	0.160704	0.536795
O95810	Serum deprivation-response protein	SDPR	21.4621	20.7912	21.5501	23.1795	22.5645	23.4682	22.0958	22.0427	21.8638	1.80292	0.00109866	0.732968	0.116814
O95816;O95816-2	BAG family molecular chaperone regulator 2	BAG2	24.7723	25.2698	25.0038	24.8056	24.7609	24.8686	24.7646	24.7291	24.791	-0.203641	0.331519	-0.253776	0.243677
O95817	BAG family molecular chaperone regulator 3	BAG3	21.8214	22.2418	22.4113	21.3794	21.319	21.6469	21.8437	21.9977	21.8224	-0.70975	0.0375159	-0.270254	0.266242
O95819-4;O95819-2;O95819;O95819-5;O95819-3	Mitogen-activated protein kinase kinase kinase kinase 4	MAP4K4	18.2305	17.5803	18.0713	16.172	16.7344	18.3902	18.5276	17.8175	19.092	-0.861857	0.336037	0.518322	0.17575
O95825;O95825-2	Quinone oxidoreductase-like protein 1	CRYZL1	20.2243	20.5273	20.6877	19.7931	19.8081	20.0933	19.9729	19.8262	19.9575	-0.581563	0.0199479	-0.560881	0.0685763
O95831;O95831-3;O95831-4;O95831-2;O95831-6;O95831-5	Apoptosis-inducing factor 1, mitochondrial	AIFM1	22.1907	22.5687	22.5736	22.8158	22.9942	22.7826	22.6273	22.9087	22.7389	0.419906	0.072995	0.313998	0.0583674
O95861-4;O95861;O95861-3;O95861-2	3(2),5-bisphosphate nucleotidase 1	BPNT1	22.345	22.0381	22.134	21.2413	21.4197	21.64	21.0735	21.1971	21.3654	-0.738685	0.0579567	-0.96038	0.0256904
O95864;O95864-3;O95864-4;O95864-2	Fatty acid desaturase 2	FADS2	22.0759	22.024	22.1098	21.2448	21.1076	21.3061	21.8214	22.2631	22.0755	-0.850389	0.00158847	-0.0165399	0.918354
O95865	N(G),N(G)-dimethylarginine dimethylaminohydrolase 2	DDAH2	20.6101	20.8357	20.9073	17.7543	18.1466	18.5908	20.6909	20.4926	20.8384	-2.62044	0.00368144	-0.110384	0.467775
O95881	Thioredoxin domain-containing protein 12	TXNDC12	23.6155	23.6504	23.6471	23.2793	23.5038	23.5781	23.1596	23.5172	23.6003	-0.18392	0.14641	-0.211946	0.230803
O95905;O95905-3;O95905-2	Protein SGT1	ECD	20.1681	19.6987	19.8826	20.7436	20.9743	21.0733	20.4031	20.7774	20.5889	1.01396	0.0442138	0.673343	0.110156
O95926-2;O95926	Pre-mRNA-splicing factor SYF2	SYF2	22.1347	22.1613	21.9243	21.8503	21.9329	21.8713	21.8335	21.7859	21.7336	-0.188569	0.113838	-0.289057	0.032788
O95983-2;O95983	Methyl-CpG-binding domain protein 3	MBD3	21.5128	21.7747	21.8	21.1281	21.411	21.7072	21.5804	21.0241	20.7748	-0.280425	0.0963823	-0.569438	0.224868
O95997;Q9NZH5-2;Q9NZH5	Securin;Securin-2	PTTG1;PTTG2	18.6816	18.3815	NA	18.9349	19.4104	18.2902	18.7798	NA	NA	0.346971	0.346349	0.248312	NA
O96000-2;O96000	NADH dehydrogenase [ubiquinone] 1 beta subcomplex subunit 10	NDUFB10	22.8585	22.4733	22.6048	22.9772	23.0163	23.0298	22.6282	22.9097	23.0281	0.362211	0.103303	0.209783	0.44107
O96005;O96005-4;O96005-3	Cleft lip and palate transmembrane protein 1	CLPTM1	20.5019	20.9752	21.1902	21.5705	21.6576	21.9201	22.3687	22.2649	22.299	0.826987	0.0209342	1.42177	0.0248786
O96007	Molybdopterin synthase catalytic subunit	MOCS2	19.6732	20.2508	20.0595	19.5739	19.8217	20.2815	19.5217	19.9414	19.3654	-0.102114	0.64137	-0.385016	0.13945
O96008;O96008-2	Mitochondrial import receptor subunit TOM40 homolog	TOMM40	24.3418	23.6911	24.5616	24.4475	24.6544	25.6395	24.3433	25.5036	24.1983	0.715634	0.144838	0.48361	0.546874
O96013;O96013-4;O96013-2;O96013-3	Serine/threonine-protein kinase PAK 4	PAK4	20.0481	20.0124	20.1031	19.4767	20.7289	20.102	20.3598	20.5808	20.5661	0.0480035	0.90927	0.447702	0.0265903
O96019;O96019-2;O94805	Actin-like protein 6A	ACTL6A	22.5955	22.7221	22.6847	22.7813	22.5687	22.6932	22.9036	22.8441	23.0475	0.0136264	0.902118	0.264318	0.0683326
P00167-2;P00167;P00167-3	Cytochrome b5	CYB5A	23.879	23.7056	23.8792	23.7905	23.9068	24.0876	22.9766	23.5524	23.4731	0.107004	0.38813	-0.487265	0.157235
P00338;P00338-3;P00338-4;P00338-5;P00338-2;Q6ZMR3;P07864	L-lactate dehydrogenase A chain	LDHA	29.1009	28.993	28.9253	29.5099	29.4076	29.5586	29.777	29.7221	29.6033	0.485672	0.0223373	0.694427	0.000624866
P00367;P00367-3;P49448;P00367-2	Glutamate dehydrogenase 1, mitochondrial;Glutamate dehydrogenase 2, mitochondrial	GLUD1;GLUD2	23.9298	23.9931	23.9611	24.2002	24.126	24.1724	24.1169	24.195	24.3039	0.204873	0.0357122	0.243953	0.0390034
P00374-2;P00374	Dihydrofolate reductase	DHFR	23.127	23.199	23.1241	22.2245	22.1405	22.0535	22.1124	22.1646	22.362	-1.01056	0.00285548	-0.937037	0.00863757
P00387-2;P00387;P00387-3	NADH-cytochrome b5 reductase 3;NADH-cytochrome b5 reductase 3 membrane-bound form;NADH-cytochrome b5 reductase 3 soluble form	CYB5R3	25.1419	25.418	25.5039	25.6927	25.4034	25.7118	25.593	25.9454	25.6493	0.248062	0.27046	0.374609	0.0848919
P00390-2;P00390-3;P00390;P00390-5;P00390-4	Glutathione reductase, mitochondrial	GSR	24.853	24.7014	24.708	24.951	24.9261	25.0429	24.3547	24.4393	24.5472	0.219185	0.085224	-0.307056	0.091737
P00403	Cytochrome c oxidase subunit 2	MT-CO2	23.5368	24.2223	24.1007	24.0115	24.031	24.0782	23.6848	23.9912	23.933	0.0869949	0.705832	-0.0835799	0.549853
P00441	Superoxide dismutase [Cu-Zn]	SOD1	28.1597	28.0986	28.2999	27.5359	27.3098	27.3768	27.2931	27.3989	27.5229	-0.778595	0.012129	-0.781134	0.00378919
P00491	Purine nucleoside phosphorylase	PNP	25.3198	25.0919	25.0401	23.7634	24.0247	24.0318	24.5462	24.6652	24.6319	-1.21065	0.0199776	-0.5362	0.0457697
P00492	Hypoxanthine-guanine phosphoribosyltransferase	HPRT1	24.3271	23.9931	23.751	24.2076	24.0885	24.1948	24.66	24.7678	24.6141	0.13989	0.483881	0.656915	0.0570384
P00505;P00505-2	Aspartate aminotransferase, mitochondrial	GOT2	25.3082	25.5492	26.3432	25.5131	25.7837	26.1358	25.6247	26.1558	26.0552	0.07731	0.642127	0.211709	0.506029
P00533;P00533-4;P00533-3;P00533-2;Q15303-4;Q15303-3;Q15303-2;Q15303	Epidermal growth factor receptor	EGFR	22.2039	22.1592	22.3015	22.825	22.8796	22.745	22.9017	23.0891	22.9429	0.595001	0.0180355	0.756338	0.0133493
P00558-2;P00558;P07205	Phosphoglycerate kinase 1	PGK1	26.659	26.4914	26.6827	26.6061	26.705	26.7382	26.7253	26.9155	26.8787	0.0720741	0.450105	0.228808	0.16016
P00568;Q9Y6K8-2;Q9Y6K8-3;Q9Y6K8	Adenylate kinase isoenzyme 1	AK1	24.3424	24.7775	24.8322	23.0842	23.7888	24.1355	24.457	24.6035	24.662	-0.981185	0.0262282	-0.0765137	0.507432
P00734	Prothrombin;Activation peptide fragment 1;Activation peptide fragment 2;Thrombin light chain;Thrombin heavy chain	F2	15.6333	16.146	NA	20.5895	20.4717	20.4979	18.6275	19.0976	19.3322	4.63002	0.0431818	3.12944	0.00456997
P00749-2;P00749	Urokinase-type plasminogen activator;Urokinase-type plasminogen activator long chain A;Urokinase-type plasminogen activator short chain A;Urokinase-type plasminogen activator chain B	PLAU	20.3646	20.6301	20.5063	22.4626	20.828	21.059	20.1884	20.6923	20.8586	0.949521	0.245099	0.0793774	0.655207
P00918	Carbonic anhydrase 2	CA2	23.0013	22.8685	22.8703	22.7945	22.7299	22.6177	23.3378	23.193	23.1488	-0.199306	0.0265228	0.313172	0.0031714
P01008	Antithrombin-III	SERPINC1	19.357	19.1917	19.3386	22.0548	21.9918	22.1766	21.0361	21.1682	21.1871	2.77858	0.000227092	1.83466	0.00219547
P01111	GTPase NRas	NRAS	20.8019	20.811	20.8453	21.3949	21.5345	20.5752	21.6178	20.9927	21.0697	0.34884	0.379508	0.407364	0.184768
P01116-2;P01116	GTPase KRas;GTPase KRas, N-terminally processed	KRAS	21.2291	21.0274	19.7142	21.0564	21.1907	21.1289	20.9448	21.5447	21.5074	0.468446	0.434425	0.675402	0.380327
P01130-2;P01130-3;P01130-4;P01130-5;P01130;P01130-6	Low-density lipoprotein receptor	LDLR	19.1325	19.4993	19.1452	19.8731	20.0801	20.1703	19.7997	19.4766	19.1491	0.782143	0.0264949	0.216135	0.439181
P02545;P02545-6;P02545-5;P02545-4	Prelamin-A/C;Lamin-A/C	LMNA	28.1532	28.2644	28.4857	27.8259	27.7804	27.8857	27.6575	28.0066	27.8978	-0.470444	0.0270712	-0.447135	0.0451146
P02545-2	Prelamin-A/C;Lamin-A/C	LMNA	20.9388	20.5596	20.753	20.0748	20.2716	20.4577	20.4948	20.3281	20.7666	-0.482464	0.127233	-0.220674	0.237062
P02765	Alpha-2-HS-glycoprotein;Alpha-2-HS-glycoprotein chain A;Alpha-2-HS-glycoprotein chain B	AHSG	20.5007	19.8155	19.5357	24.0803	23.6124	23.6184	23.1478	22.7338	22.6644	3.81973	0.00145174	2.89806	0.00230527
P02768;P02768-2	Serum albumin	ALB	22.0329	21.6142	21.6843	24.2968	24.7696	23.9338	23.6937	23.9372	23.8852	2.55625	0.0134591	2.06154	0.00960036
P02786	Transferrin receptor protein 1;Transferrin receptor protein 1, serum form	TFRC	25.0953	25.2725	25.2979	25.9358	26.122	26.3774	25.8845	26.3613	26.2208	0.923166	0.00709763	0.933647	0.00850283
P02792	Ferritin light chain	FTL	22.94	23.2882	23.3846	23.2888	23.3555	23.7461	22.1673	23.152	22.605	0.259201	0.114155	-0.562819	0.118634
P02794	Ferritin heavy chain;Ferritin heavy chain, N-terminally processed	FTH1	23.7141	23.8546	23.6932	25.0551	24.6959	24.8211	24.678	24.6538	24.6984	1.10341	0.0167809	0.922762	0.00461288
P02795;P13640-2;P13640;Q8N339;P80294;P04731	Metallothionein-2;Metallothionein-1G;Metallothionein-1M	MT2A;MT1G;MT1M	28.197	28.2603	28.1757	28.3124	28.1704	28.1781	29.0895	29.0854	29.0646	0.00930161	0.88982	0.868845	0.000632971
P03928	ATP synthase protein 8	MT-ATP8	23.45	24.0679	23.8863	23.5921	23.4801	23.8451	23.7104	23.4492	24.0401	-0.162353	0.53611	-0.0682017	0.82848
P04004	Vitronectin;Vitronectin V65 subunit;Vitronectin V10 subunit;Somatomedin-B	VTN	17.7372	17.1913	17.0196	23.726	23.3818	23.6173	16.9567	17.7463	17.8617	6.25898	0.000818029	0.205532	0.720873
P04040	Catalase	CAT	21.5405	21.482	21.6078	21.3641	21.1055	21.5158	20.6296	20.7961	20.9822	-0.214964	0.125643	-0.740791	0.0134538
P04049;P04049-2	RAF proto-oncogene serine/threonine-protein kinase	RAF1	18.6825	18.5218	19.167	19.7133	18.9166	17.0791	19.6622	16.9548	17.9923	-0.220815	0.838056	-0.587341	0.535432
P04062-4;P04062-5;P04062-2;P04062;P04062-3	Glucosylceramidase	GBA	22.7435	22.6909	22.7651	23.4796	23.3606	22.8905	23.8099	22.8287	23.0554	0.510404	0.118619	0.498196	0.225247
P04075;P04075-2	Fructose-bisphosphate aldolase A	ALDOA	29.1677	29.164	29.1542	28.6299	28.6801	28.7117	29.2951	29.3575	29.2458	-0.488068	0.00317762	0.137501	0.0439677
P04080	Cystatin-B	CSTB	26.8776	26.2879	26.9273	25.8582	26.0149	25.9765	26.4366	26.6929	26.8684	-0.747698	0.0882663	-0.031632	0.908942
P04083	Annexin A1	ANXA1	28.1069	28.1809	28.4264	28.2545	27.8422	28.3255	28.0092	28.5163	27.6131	-0.0973279	0.559812	-0.191807	0.624673
P04114	Apolipoprotein B-100;Apolipoprotein B-48	APOB	16.5154	16.7485	16.8511	16.817	16.7924	16.5521	16.2035	16.3221	16.3648	0.0155142	0.937067	-0.408168	0.0153372
P04150-2;P04150-6;P04150;P04150-3;P04150-7;P04150-5;P04150-9;P04150-8;P04150-10	Glucocorticoid receptor	NR3C1	19.8751	19.9473	20.1654	20.0325	20.1877	20.2582	20.7244	21.0357	20.8693	0.16352	0.0620293	0.880521	0.0158249
P04179-4;P04179;P04179-2;P04179-3	Superoxide dismutase [Mn], mitochondrial	SOD2	24.3106	24.6585	23.9977	24.8986	25.4185	25.2324	24.1252	24.9213	24.6741	0.86091	0.0469226	0.251249	0.418969
P04181;P04181-2	Ornithine aminotransferase, mitochondrial;Ornithine aminotransferase, hepatic form;Ornithine aminotransferase, renal form	OAT	24.4022	24.4361	24.5893	24.8251	25.0276	24.9889	24.3008	24.4846	24.486	0.47129	0.0160602	-0.0520878	0.409335
P04183	Thymidine kinase, cytosolic	TK1	23.3159	23.0266	23.4275	23.942	23.9334	24.3327	23.7108	23.6992	23.382	0.812708	0.0129259	0.340676	0.244767
P04264	Keratin, type II cytoskeletal 1	KRT1	21.0557	22.7892	23.1656	23.416	23.4507	23.3944	23.78	23.5784	23.1276	1.08354	0.237686	1.15851	0.292602
P04350	Tubulin beta-4A chain	TUBB4A	24.0673	25.0334	25.2813	24.3991	23.9596	24.0148	24.5233	24.1703	23.585	-0.669514	0.315168	-0.701155	0.37949
P04406;P04406-2;O14556	Glyceraldehyde-3-phosphate dehydrogenase	GAPDH	30.2281	30.6763	30.4532	30.0902	30.01	30.1274	29.9655	30.217	30.2308	-0.376696	0.135193	-0.314772	0.050019
P04424-2;P04424;P04424-3	Argininosuccinate lyase	ASL	20.9878	20.6042	19.6871	19.8747	19.328	19.0394	20.1359	20.2589	20.0931	-1.01237	0.0328884	-0.263777	0.54535
P04626-5;P04626-4;P04626;P04626-6;P04626-3;P04626-2	Receptor tyrosine-protein kinase erbB-2	ERBB2	15.2952	16.539	16.4707	16.0466	15.2448	15.2844	14.6291	16.2563	16.1269	-0.576371	0.477257	-0.430882	0.0684201
P04632	Calpain small subunit 1	CAPNS1	26.7937	26.6881	26.758	26.6941	26.0134	26.3919	25.7088	26.5614	26.1204	-0.380153	0.149386	-0.616438	0.155833
P04637-8;P04637-9;P04637-7;P04637-5;P04637-6;P04637-2;P04637-3;P04637-4;P04637	Cellular tumor antigen p53	TP53	19.2249	19.948	19.9877	20.2997	20.0853	20.3962	20.4442	20.3191	20.3425	0.540236	0.191968	0.648423	0.151107
P04792	Heat shock protein beta-1	HSPB1	27.3968	27.1666	27.1262	25.0994	25.2838	25.2554	27.1379	27.2763	27.2807	-2.01699	0.00479801	0.00175879	0.990505
P04818-2;P04818;P04818-3	Thymidylate synthase	TYMS	23.5963	23.056	23.8943	23.7537	23.7697	23.4104	24.3718	24.7075	23.8333	0.129063	0.744955	0.788649	0.251723
P04843	Dolichyl-diphosphooligosaccharide--protein glycosyltransferase subunit 1	RPN1	24.9008	25.0711	25.2351	25.656	25.5373	25.8254	25.3869	25.5188	25.3483	0.603881	0.0186806	0.348988	0.0984287
P04844;P04844-2	Dolichyl-diphosphooligosaccharide--protein glycosyltransferase subunit 2	RPN2	25.2462	24.7862	25.1357	25.5372	25.0358	25.1294	25.4634	25.1486	25.089	0.178096	0.19559	0.177644	0.27626
P04899;P04899-4;P04899-6;P04899-3;P04899-5;P04899-2;P09471-2;P09471;P11488;P19087;A8MTJ3	Guanine nucleotide-binding protein G(i) subunit alpha-2	GNAI2	23.2639	24.017	23.8716	23.9986	24.0719	24.2292	24.2	24.2604	24.4921	0.382388	0.191229	0.599995	0.0956473
P04920;P04920-2;P04920-3;P48751-2;P48751;P48751-3	Anion exchange protein 2	SLC4A2	20.2658	19.7015	19.9484	18.4366	19.1302	19.1921	19.5453	19.2973	19.5154	-1.05228	0.115329	-0.519217	0.0357949
P05023-4;P05023;P05023-3;P05023-2;P13637;P13637-2;P13637-3;Q13733;P20648;P54707;P54707-2	Sodium/potassium-transporting ATPase subunit alpha-1	ATP1A1	24.6146	24.2854	24.2624	24.7413	24.8462	24.6675	24.8182	24.5844	24.6828	0.364184	0.103072	0.307683	0.0391524
P05026-2;P05026	Sodium/potassium-transporting ATPase subunit beta-1	ATP1B1	23.9833	23.3023	23.3382	23.7139	23.6183	23.7578	23.3509	23.4962	23.5118	0.155413	0.544036	-0.0882923	0.776388
P05067-7;P05067-11;P05067-8;P05067-9;P05067;P05067-3;P05067-4;P05067-5;P05067-6;P05067-10;P05067-2	Amyloid beta A4 protein;N-APP;Soluble APP-alpha;Soluble APP-beta;C99;Beta-amyloid protein 42;Beta-amyloid protein 40;C83;P3(42);P3(40);C80;Gamma-secretase C-terminal fragment 59;Gamma-secretase C-terminal fragment 57;Gamma-secretase C-terminal fragment 50;C31	APP	21.8671	22.1288	21.3961	22.4079	22.1376	21.9808	21.683	21.6483	21.8192	0.378083	0.17778	-0.0805116	0.790678
P05091;P05091-2;P00352	Aldehyde dehydrogenase, mitochondrial	ALDH2	23.9549	23.8482	23.7851	23.5533	23.8327	23.9507	23.9187	24.1617	24.1527	-0.0838552	0.665871	0.214923	0.231534
P05106-2;P05106-3;P05106	Integrin beta-3	ITGB3	NA	NA	NA	NA	NA	NA	17.7079	17.9878	17.3069	NA	NA	NA	NA
P05114	Non-histone chromosomal protein HMG-14	HMGN1	25.1669	25.4968	25.4056	26.1771	25.3841	25.1431	26.5733	25.4855	25.7245	0.211673	0.650752	0.571361	0.313777
P05141;Q9H0C2	ADP/ATP translocase 2;ADP/ATP translocase 2, N-terminally processed	SLC25A5	24.1592	23.8189	24.4396	24.8386	24.9072	24.9149	24.6286	24.7357	24.8192	0.747668	0.0534922	0.588563	0.0712592
P05161	Ubiquitin-like protein ISG15	ISG15	20.9727	21.3838	21.4997	20.8949	21.0727	20.1192	22.6466	22.6438	22.4982	-0.589797	0.27921	1.3108	0.0217699
P05166;P05166-2	Propionyl-CoA carboxylase beta chain, mitochondrial	PCCB	16.4186	17.287	16.2878	18.044	16.6547	16.588	17.6523	17.2645	17.648	0.431117	0.578068	0.857141	0.191609
P05198	Eukaryotic translation initiation factor 2 subunit 1	EIF2S1	25.1185	25.6535	25.6337	24.6407	24.6498	24.7757	25.2153	25.3441	25.4793	-0.779855	0.0381037	-0.122362	0.409776
P05204;Q15651-2;Q15651	Non-histone chromosomal protein HMG-17	HMGN2	23.7919	24.0133	24.082	24.5465	20.2367	20.2276	24.6749	24.3538	21.4852	-2.29215	0.271378	-0.457779	0.713125
P05362	Intercellular adhesion molecule 1	ICAM1	24.6557	24.616	24.651	23.7918	23.9486	24.1393	24.655	24.4941	24.7114	-0.681001	0.0216767	-0.020734	0.736087
P05386	60S acidic ribosomal protein P1	RPLP1	30.2629	30.0859	30.0267	29.9249	29.8502	29.9907	29.5845	29.7888	29.7746	-0.203271	0.148951	-0.409201	0.0940428
P05387	60S acidic ribosomal protein P2	RPLP2	29.9115	29.9656	29.9853	29.4306	29.3599	29.4151	29.5429	29.5737	29.5454	-0.552294	0.00448611	-0.400157	0.00273458
P05388;P05388-2;Q8NHW5	60S acidic ribosomal protein P0;60S acidic ribosomal protein P0-like	RPLP0;RPLP0P6	27.5252	27.6383	27.4771	27.3461	27.4578	27.4392	27.4173	27.6287	27.684	-0.132499	0.107264	0.0297966	0.779022
P05412	Transcription factor AP-1	JUN	19.8151	20.2249	19.8698	20.0223	20.4616	20.0668	21.1576	20.9466	21.019	0.213632	0.00309202	1.07115	0.0280876
P05423	DNA-directed RNA polymerase III subunit RPC4	POLR3D	19.5752	19.3898	20.1165	19.5691	19.5588	19.4924	18.715	18.8747	19.1142	-0.153742	0.58817	-0.792532	0.0317326
P05455	Lupus La protein	SSB	24.6608	24.6428	24.9175	24.6587	24.4124	24.4335	24.3198	24.4115	24.5206	-0.238805	0.228313	-0.323018	0.0219493
P05556;P05556-2;P05556-5;P05556-4;P05556-3	Integrin beta-1	ITGB1	25.6199	25.4978	25.5403	25.5557	25.6095	25.6342	26.2732	26.3938	26.2324	0.0471283	0.488044	0.747114	0.00999748
P05783;O76013-2;O76014;O76015;Q7Z3Y7;O76013	Keratin, type I cytoskeletal 18	KRT18	28.7348	28.8951	28.8347	28.5815	28.7612	28.7123	27.4876	27.8424	27.8486	-0.136538	0.00435587	-1.09536	0.0050775
P05787;P05787-2;Q9NSB2;P12035;Q01546;Q86Y46-2;Q3SY84;Q7RTS7;P19013;Q86Y46	Keratin, type II cytoskeletal 8	KRT8	28.122	28.0136	28.1423	28.0417	28.0482	28.0572	26.8013	26.8081	26.7429	-0.0436478	0.380709	-1.30853	0.00184641
P06132	Uroporphyrinogen decarboxylase	UROD	23.3638	22.856	21.0673	21.9124	20.1985	21.5436	20.7503	22.0348	21.6026	-1.21081	0.315809	-0.966431	0.400312
P06276	Cholinesterase	BCHE	16.8393	18.6369	18.2519	NA	NA	NA	NA	NA	NA	NA	NA	NA	NA
P06280	Alpha-galactosidase A	GLA	16.1997	17.4201	14.2344	16.6293	14.9489	17.6601	14.7537	16.6647	16.5206	0.461352	0.811793	0.0282305	0.982591
P06396-2;P06396-4;P06396-3;P06396	Gelsolin	GSN	21.6576	21.8912	21.9261	21.6769	21.3966	21.964	22.6527	22.772	22.6033	-0.145832	0.491234	0.851016	0.0117235
P06454-2;P06454	Prothymosin alpha;Prothymosin alpha, N-terminally processed;Thymosin alpha-1	PTMA	26.3252	26.8312	26.8454	28.1699	27.8155	27.8403	28.775	28.2566	28.2225	1.27461	0.0465534	1.75073	0.0376773
P06493;P06493-2	Cyclin-dependent kinase 1	CDK1	25.1501	25.1231	24.958	25.4168	25.4032	25.3893	24.8744	25.069	25.085	0.326085	0.0252153	-0.0675513	0.620461
P06576	ATP synthase subunit beta, mitochondrial	ATP5B	26.5006	26.3983	26.4486	26.6296	26.5279	26.5877	26.1981	26.5277	26.3567	0.13259	0.000608196	-0.088337	0.552096
P06703	Protein S100-A6	S100A6	27.6523	27.7378	27.6094	27.0451	27.7592	27.7115	28.0085	27.9239	27.8971	-0.16122	0.54673	0.276681	0.0304667
P06730;P06730-2;P06730-3;A6NMX2	Eukaryotic translation initiation factor 4E	EIF4E	23.448	23.4809	23.5435	23.2675	23.4534	23.2711	23.7044	23.9468	23.9457	-0.160089	0.154255	0.374888	0.0262746
P06733;P06733-2	Alpha-enolase	ENO1	30.0544	29.8618	29.7725	29.5324	29.4029	29.493	29.7772	29.9319	29.957	-0.420116	0.0286175	-0.00753661	0.96163
P06737-2;P06737	Glycogen phosphorylase, liver form	PYGL	25.0586	25.0202	24.9719	25.043	25.0655	25.0002	25.1168	24.9697	24.9097	0.0193332	0.397705	-0.0181805	0.682247
P06744;P06744-2	Glucose-6-phosphate isomerase	GPI	26.3055	26.2898	26.1713	25.8103	25.8368	26.0464	25.8824	26.0274	25.9634	-0.357712	0.092452	-0.297802	0.0439717
P06748-2;P06748;P06748-3	Nucleophosmin	NPM1	27.7724	28.3794	28.284	27.9425	27.8779	28.2585	27.6097	27.7298	28.0722	-0.118959	0.611318	-0.34137	0.158152
P06753-2;P06753-3;P06753-5;P06753-4;P06753-7	Tropomyosin alpha-3 chain	TPM3	28.1562	28.1962	28.1843	27.4091	27.4529	27.411	27.6755	27.8826	27.8739	-0.754618	0.000155693	-0.368268	0.0225352
P06756-3;P06756;P06756-2	Integrin alpha-V;Integrin alpha-V heavy chain;Integrin alpha-V light chain	ITGAV	18.8274	19.6455	19.6099	20.7761	20.939	20.5131	20.5692	20.4078	20.917	1.38177	0.0454316	1.27035	0.0463199
P06865	Beta-hexosaminidase subunit alpha	HEXA	19.54	19.3712	19.5295	18.9432	19.2314	20.0685	18.9832	19.7336	19.7355	-0.0658868	0.860188	0.00385752	0.990393
Q16778;P33778;P23527;P06899;Q6DRA6;Q6DN03	Histone H2B type 2-E;Histone H2B type 1-B;Histone H2B type 1-O;Histone H2B type 1-J	HIST2H2BE;HIST1H2BB;HIST1H2BO;HIST1H2BJ	28.5136	28.2317	28.0734	28.2871	28.3257	28.323	28.1716	28.3019	28.2765	0.0390314	0.80675	-0.0229136	0.901723
P07099	Epoxide hydrolase 1	EPHX1	23.4029	23.2527	23.0956	23.2049	23.5038	23.4216	23.91	23.9668	23.9356	0.126333	0.520784	0.687063	0.0193589
P07108;P07108-3;P07108-2;P07108-4;P07108-5;P07108-6	Acyl-CoA-binding protein	DBI	25.2037	25.122	24.9428	24.5396	24.5009	24.4914	24.9016	24.9199	24.934	-0.578846	0.0123482	-0.170975	0.185428
P07195	L-lactate dehydrogenase B chain	LDHB	27.558	27.5564	27.3428	27.4891	27.3873	27.3942	27.5329	27.7257	27.3697	-0.0622353	0.432049	0.0570355	0.429796
P07237	Protein disulfide-isomerase	P4HB	27.2595	27.2787	27.2766	27.0777	27.061	27.1661	27.3371	27.4057	27.4998	-0.16999	0.0326893	0.142584	0.0793047
P07305;P07305-2	Histone H1.0;Histone H1.0, N-terminally processed	H1F0	26.1355	26.6895	26.5172	26.464	26.41	26.4882	26.9398	26.9186	26.7973	0.00666804	0.97328	0.437803	0.140176
P07311;P07311-2	Acylphosphatase-1	ACYP1	20.8394	20.8767	20.6723	20.7534	20.9277	20.92	20.6122	21.0831	21.0138	0.070911	0.540119	0.106903	0.596732
P07339	Cathepsin D;Cathepsin D light chain;Cathepsin D heavy chain	CTSD	23.8822	24.3593	24.3996	24.7403	24.8813	24.86	24.4148	24.6663	24.7816	0.613511	0.0382807	0.407184	0.0255425
P07355;P07355-2;A6NMY6	Annexin A2;Putative annexin A2-like protein	ANXA2;ANXA2P2	29.491	30.0676	29.7239	30.2247	29.9873	29.456	30.0158	30.2199	30.0306	0.12849	0.716575	0.327953	0.0935735
P07384	Calpain-1 catalytic subunit	CAPN1	23.1076	22.9207	22.9371	22.4963	22.6108	22.7349	22.4745	22.4216	22.177	-0.374462	0.0923399	-0.630746	0.0139693
P07437;A6NNZ2	Tubulin beta chain	TUBB	27.9818	27.9511	28.0362	27.0336	27.0862	27.1918	27.826	27.9013	27.9776	-0.885826	0.001282	-0.0880543	0.122055
P07602;P07602-2;P07602-3	Prosaposin;Saposin-A;Saposin-B-Val;Saposin-B;Saposin-C;Saposin-D	PSAP	25.2345	25.1399	25.9333	25.9309	25.9874	26.0379	26.0949	26.1653	26.0599	0.5495	0.136256	0.670816	0.13586
P07686	Beta-hexosaminidase subunit beta;Beta-hexosaminidase subunit beta chain B;Beta-hexosaminidase subunit beta chain A	HEXB	22.3978	22.3365	22.2598	22.1798	22.1934	22.2783	21.7857	22.0959	21.9619	-0.114202	0.243369	-0.383525	0.0799208
P07711	Cathepsin L1;Cathepsin L1 heavy chain;Cathepsin L1 light chain	CTSL	22.7886	23.4749	23.341	22.5149	22.2888	22.3355	22.5491	22.4704	21.7461	-0.821772	0.0984846	-0.94632	0.13736
P07737	Profilin-1	PFN1	30.0275	29.8557	29.9167	29.1246	28.9626	29.0162	29.3812	29.4248	29.4333	-0.898841	1.08398e-05	-0.520211	0.0151837
P07741;P07741-2	Adenine phosphoribosyltransferase	APRT	27.2386	26.9622	27.0296	26.6904	26.5666	26.6651	27.0814	26.9995	26.933	-0.436118	0.0165074	-0.0721849	0.335699
P07814	Bifunctional glutamate/proline--tRNA ligase;Glutamate--tRNA ligase;Proline--tRNA ligase	EPRS	25.0085	24.7533	24.8412	24.5287	24.4634	24.727	24.7762	24.824	24.7702	-0.294635	0.107938	-0.0775468	0.468875
P07858	Cathepsin B;Cathepsin B light chain;Cathepsin B heavy chain	CTSB	24.9726	24.7979	24.7358	25.0363	24.9467	25.1053	25.8025	25.9482	25.8446	0.193982	0.167083	1.02968	0.00940822
P07900;P07900-2;Q58FG0;Q58FG1	Heat shock protein HSP 90-alpha	HSP90AA1	27.952	27.9224	28.0032	27.9162	28.1445	28.1821	28.1597	28.425	28.3945	0.12178	0.266321	0.36722	0.050688
P07910-2;P07910;P07910-4;P07910-3;P0DMR1;O60812;B7ZW38;B2RXH8;Q86SE5;Q86SE5-3;Q86SE5-2	Heterogeneous nuclear ribonucleoproteins C1/C2	HNRNPC	27.7885	27.7788	27.887	27.4742	27.5276	27.4547	27.5028	27.6238	27.5809	-0.332602	0.0245406	-0.248949	0.0342879
P07919	Cytochrome b-c1 complex subunit 6, mitochondrial	UQCRH	24.8601	25.1424	24.9446	24.9705	24.9292	25.425	24.6688	25.5477	24.8911	0.125838	0.59416	0.0535009	0.794694
P07947;P06241-3;P06241-2;P06241	Tyrosine-protein kinase Yes	YES1	21.2579	21.2792	21.2232	21.1577	21.2612	21.4482	20.7066	21.0171	21.0265	0.0356146	0.750203	-0.336691	0.0907124
P07948-2;P07948;P08631-3;P08631-2;P08631-4;P08631	Tyrosine-protein kinase Lyn	LYN	18.822	18.8263	18.1704	18.9324	18.9472	19.7302	19.5599	18.8971	19.3919	0.597076	0.34062	0.676773	0.179642
P07954-2;P07954	Fumarate hydratase, mitochondrial	FH	24.2426	24.0473	23.7657	23.6631	23.9925	23.6232	23.6477	23.6739	23.7031	-0.258924	0.251636	-0.343649	0.155913
P07996;P07996-2	Thrombospondin-1	THBS1	16.8387	15.7762	16.3825	18.9102	18.9555	18.5039	17.8824	17.8961	17.9456	2.45745	0.0209316	1.5756	0.0367565
P08047-3;P08047-2;P08047	Transcription factor Sp1	SP1	19.3765	18.1387	20.4116	20.5749	19.9801	20.6196	20.7436	19.9069	20.1345	1.0826	0.150328	0.952712	0.26731
P08107;P08107-2	Heat shock 70 kDa protein 1A	HSPA1A	26.3971	26.4658	26.3094	25.5333	25.3666	25.6116	26.4144	26.3957	26.367	-0.886918	0.0168093	0.00161124	0.969762
P08133-2;P08133	Annexin A6	ANXA6	22.9969	23.1068	22.8891	22.6145	22.653	22.8381	23.3165	23.4816	23.3352	-0.295745	0.140002	0.38013	0.00915673
P08134	Rho-related GTP-binding protein RhoC	RHOC	25.3084	25.2753	25.118	25.5685	25.4566	25.4146	25.4446	25.6042	25.7161	0.246031	0.0185525	0.354407	0.118075
P08174-4;P08174;P08174-3;P08174-5;P08174-2;P08174-6;P08174-7	Complement decay-accelerating factor	CD55	19.3675	19.2991	19.199	19.4624	19.8155	20.0825	18.7437	19.1535	19.3545	0.498256	0.160286	-0.204626	0.462314
P08195-2;P08195-3;P08195;P08195-4	4F2 cell-surface antigen heavy chain	SLC3A2	24.5476	24.7	24.5086	26.0382	26.0117	25.7939	25.0954	24.9944	24.9824	1.36253	0.00223431	0.438664	0.0281749
P08237-2;P08237;P08237-3	ATP-dependent 6-phosphofructokinase, muscle type	PFKM	18.4956	NA	17.0799	18.7007	18.1349	17.9334	17.1134	17.3981	17.293	0.468588	0.349891	-0.519554	0.597412
P08238;Q58FF7	Heat shock protein HSP 90-beta	HSP90AB1	29.5356	29.5659	29.552	29.683	29.7259	29.7263	29.7073	29.8612	29.9001	0.160612	0.00233906	0.271711	0.0350938
P08240-2;P08240	Signal recognition particle receptor subunit alpha	SRPR	21.5183	21.5312	21.4715	20.9468	20.8776	20.8103	20.96	21.5459	21.4053	-0.628725	0.00207845	-0.203222	0.37412
P08243-3;P08243-2;P08243	Asparagine synthetase [glutamine-hydrolyzing]	ASNS	23.2234	23.3726	23.6467	22.5618	22.6367	22.5746	22.2475	22.4975	22.4172	-0.823191	0.0227319	-1.02687	0.010377
P08397-2;P08397;P08397-4;P08397-3	Porphobilinogen deaminase	HMBS	23.8969	23.5623	23.7214	23.1889	22.8796	22.9692	23.3757	23.5788	22.9598	-0.714299	0.000805928	-0.42209	0.207918
P08559;P08559-4;P08559-3;P08559-2	Pyruvate dehydrogenase E1 component subunit alpha, somatic form, mitochondrial	PDHA1	21.8121	21.4603	21.233	22.1985	22.7135	22.6158	21.7571	21.6736	22.1055	1.00742	0.0843824	0.34359	0.338674
P08572	Collagen alpha-2(IV) chain;Canstatin	COL4A2	NA	15.767	15.0195	16.6343	16.5426	16.8252	15.0131	16.4446	NA	1.27414	0.241723	0.335629	NA
P08574	Cytochrome c1, heme protein, mitochondrial	CYC1	23.0628	23.4214	23.4905	23.4209	23.4305	23.1748	22.2882	23.417	22.7957	0.0171535	0.937776	-0.491308	0.182226
P08579	U2 small nuclear ribonucleoprotein B	SNRPB2	23.3706	23.7428	23.7027	24.139	24.305	24.0957	24.6457	23.647	23.7575	0.574544	0.0339014	0.41141	0.443257
P08581;P08581-2;P08581-3	Hepatocyte growth factor receptor	MET	17.3677	17.7991	17.6582	18.3158	18.7195	19.1265	17.5988	17.4852	17.385	1.11226	0.0247235	-0.11865	0.568249
P08582;P08582-2	Melanotransferrin	MFI2	18.7624	18.3167	17.4672	17.9892	18.0947	17.4836	18.7033	18.9177	18.1248	-0.326273	0.297645	0.399799	0.224376
P08621;P08621-2;P08621-3;P08621-4	U1 small nuclear ribonucleoprotein 70 kDa	SNRNP70	25.1087	25.0796	25.0469	24.6532	24.8226	24.7702	24.6701	24.6941	24.6937	-0.329764	0.0347391	-0.392469	0.00399425
P08648	Integrin alpha-5;Integrin alpha-5 heavy chain;Integrin alpha-5 light chain	ITGA5	20.463	20.5346	20.5146	19.6519	20.0334	20.0273	21.113	21.5442	21.4488	-0.599849	0.0296688	0.864609	0.0156587
P08651-4;P08651-5;P08651-3;P08651-6;P08651-2;P08651	Nuclear factor 1 C-type	NFIC	19.4537	20.3262	19.8583	20.7552	20.694	20.5931	20.4441	19.9592	20.7695	0.801351	0.098211	0.511526	0.364815
P08670;P41219;P41219-2;P07197-2;P07197;Q8N1N4-2;Q8N1N4;P07196;P12036-2;P12036	Vimentin	VIM	30.211	30.3378	30.376	30.0997	30.2823	30.3869	30.7943	31.1844	31.0346	-0.0519516	0.278882	0.69618	0.0124217
P0CW22;P08708	40S ribosomal protein S17-like;40S ribosomal protein S17	RPS17L;RPS17	26.3335	26.1537	25.8536	26.0587	26.0707	26.1972	26.1301	26.2495	26.296	-0.00470336	0.981803	0.111626	0.61038
P08727;Q04695;P02533;P19012;P08779;P19012-2;P13646-3;P13646;P13646-2;P35900	Keratin, type I cytoskeletal 19	KRT19	28.2708	28.4758	28.7246	26.7822	27.0404	26.2751	27.2193	26.6903	26.8093	-1.79119	0.0322162	-1.58411	0.0276332
P08729;Q14CN4-3;Q14CN4-2;Q14CN4	Keratin, type II cytoskeletal 7	KRT7	28.8812	28.9126	28.7154	27.3846	27.397	27.4203	28.1129	27.8972	28.005	-1.43575	0.00240606	-0.831391	0.0124128
P08754	Guanine nucleotide-binding protein G(k) subunit alpha	GNAI3	20.7585	21.245	20.9178	21.8996	22.0259	21.839	21.8721	21.8825	21.5792	0.94778	0.0120116	0.804216	0.0351341
P08758	Annexin A5	ANXA5	27.1086	27.3304	27.4871	26.2429	26.2959	26.2627	27.5026	27.3947	26.9055	-1.04151	0.00975086	-0.041099	0.899087
P08865	40S ribosomal protein SA	RPSA	27.8031	27.6707	27.7515	27.3563	27.2634	27.4668	27.4296	27.4724	27.5954	-0.379607	0.0161035	-0.242612	0.0677359
P09001	39S ribosomal protein L3, mitochondrial	MRPL3	18.8179	19.7192	19.5792	20.505	20.0835	20.1274	20.3789	20.2901	20.0675	0.866561	0.171216	0.873417	0.126757
P09012	U1 small nuclear ribonucleoprotein A	SNRPA	24.7433	24.6689	24.5755	23.3206	23.9809	23.9923	24.0113	24.2805	22.501	-0.89797	0.0766898	-1.06501	0.174249
P09104;P09104-2	Gamma-enolase	ENO2	22.604	21.8602	22.1028	22.0003	25.7919	25.8587	22.8953	26.4396	23.3199	2.3613	0.252409	2.02929	0.259617
P09110;P09110-2	3-ketoacyl-CoA thiolase, peroxisomal	ACAA1	21.4496	21.48	21.7145	20.7935	20.9569	21.1614	20.9588	21.2845	21.1555	-0.577428	0.00483741	-0.415095	0.0652454
P09132;P09132-2	Signal recognition particle 19 kDa protein	SRP19	23.2774	23.3685	23.2724	23.42	23.1583	23.4416	23.7406	23.5417	23.317	0.0338844	0.807724	0.227024	0.208157
P09211	Glutathione S-transferase P	GSTP1	25.1621	24.2083	25.2555	25.1776	25.2761	25.1926	24.8564	24.8201	25.0586	0.34016	0.449261	0.0364204	0.911363
P09382	Galectin-1	LGALS1	28.9846	28.9389	29.0931	28.8224	28.7825	28.8739	28.9026	29.06	29.0949	-0.179263	0.0122577	0.0136099	0.838792
P09417-2;P09417	Dihydropteridine reductase	QDPR	21.5357	20.5925	21.229	20.8283	20.557	19.8315	20.639	20.7009	20.3036	-0.713447	0.211263	-0.571185	0.23492
P09429;B2RPK0	High mobility group protein B1;Putative high mobility group protein B1-like 1	HMGB1;HMGB1P1	27.5902	27.9699	28.0232	27.5711	26.8033	27.7337	27.0487	26.9957	27.3004	-0.491726	0.291539	-0.746174	0.0271324
P09488;P09488-2;P46439;Q03013-2;Q03013	Glutathione S-transferase Mu 1;Glutathione S-transferase Mu 5	GSTM1;GSTM5	21.5114	21.829	22.0741	21.6931	21.4011	21.1908	21.6866	21.7648	21.8751	-0.376463	0.346727	-0.0293376	0.813716
P09493-3;P09493-4;P09493-10;P09493-2;P09493-9;P09493-8;P09493;P09493-7;P09493-6	Tropomyosin alpha-1 chain	TPM1	22.6219	22.8074	22.4487	22.9533	22.951	22.6556	22.492	22.953	22.9077	0.227317	0.0541174	0.158229	0.450525
P09496-2;P09496-4;P09496-3;P09496;P09496-5	Clathrin light chain A	CLTA	25.7725	25.7213	25.6777	25.9936	25.9708	25.7946	25.2882	25.8171	25.2099	0.195841	0.0398639	-0.285436	0.273086
P09497-2;P09497	Clathrin light chain B	CLTB	21.3713	21.4464	22.4857	22.5413	22.4405	22.6279	22.2439	22.2831	22.3763	0.768783	0.136403	0.533342	0.239001
P09525;P09525-2	Annexin A4	ANXA4	23.4435	23.3442	23.39	23.0576	22.6691	22.8573	24.1122	23.9878	23.8394	-0.531248	0.0238126	0.587197	0.0136466
P09543-2;P09543	2,3-cyclic-nucleotide 3-phosphodiesterase	CNP	23.9701	22.8862	23.1993	23.0693	22.9538	22.8538	23.7419	22.9801	23.1401	-0.392887	0.296357	-0.0644873	0.559791
P09601	Heme oxygenase 1	HMOX1	24.4883	24.306	24.0558	25.4918	25.6057	25.6278	25.5153	25.7161	25.7396	1.29171	0.015769	1.37364	0.0186862
P09622;P09622-2;P09622-3	Dihydrolipoyl dehydrogenase, mitochondrial	DLD	24.2396	24.6003	24.6071	24.1718	23.8901	23.7849	23.9122	23.6811	23.3808	-0.533386	0.151289	-0.824284	0.088972
P09651;P09651-2;P09651-3;Q32P51	Heterogeneous nuclear ribonucleoprotein A1;Heterogeneous nuclear ribonucleoprotein A1, N-terminally processed;Heterogeneous nuclear ribonucleoprotein A1-like 2	HNRNPA1;HNRNPA1L2	28.297	28.22	28.2615	28.2729	28.1709	28.1264	28.3849	28.2198	28.0807	-0.0694499	0.174774	-0.0310634	0.73241
P09661	U2 small nuclear ribonucleoprotein A	SNRPA1	25.2848	25.5805	25.4798	25.2615	25.459	25.0827	25.1987	25.3249	25.1871	-0.180614	0.247823	-0.211455	0.079758
P09758	Tumor-associated calcium signal transducer 2	TACSTD2	21.8306	21.4383	21.7434	19.6738	18.5161	16.6546	22.0585	22.1462	22.05	-3.38926	0.0610313	0.414141	0.108294
P09874	Poly [ADP-ribose] polymerase 1	PARP1	25.4479	25.5261	25.3434	25.416	25.3292	25.2172	25.1054	25.178	25.0164	-0.118358	0.131669	-0.339196	0.000348555
P09884	DNA polymerase alpha catalytic subunit	POLA1	17.6368	18.1039	17.8071	19.0468	18.9422	18.9172	18.0621	18.3282	18.3145	1.11948	0.0210682	0.385674	0.0444109
P09914-2;P09914;Q5T764	Interferon-induced protein with tetratricopeptide repeats 1	IFIT1	15.8025	17.5399	16.6468	18.3309	18.7157	18.453	19.5669	19.0935	19.2766	1.83678	0.0423931	2.64925	0.053429
P09936	Ubiquitin carboxyl-terminal hydrolase isozyme L1	UCHL1	28.7741	28.6607	28.6526	28.03	27.9618	28.0267	28.1407	28.1064	28.1992	-0.689652	0.00248135	-0.54705	0.00893651
P09960;P09960-4;P09960-2;P09960-3	Leukotriene A-4 hydrolase	LTA4H	24.2914	24.3048	24.3009	23.1665	22.9937	23.4927	23.8161	24.185	23.9761	-1.08138	0.0179228	-0.306653	0.0967776
P09972	Fructose-bisphosphate aldolase C	ALDOC	25.455	25.3467	25.3766	24.831	24.8976	23.9912	25.438	25.8366	25.7879	-0.819489	0.104156	0.29471	0.202231
Q71UI9;P0C0S5;Q71UI9-4;Q71UI9-2;Q71UI9-3	Histone H2A.V;Histone H2A.Z	H2AFV;H2AFZ	27.3907	27.9832	28.3035	28.2529	28.5723	28.5433	28.2109	28.1223	28.5741	0.563705	0.0887455	0.409967	0.188305
Q99878;Q96KK5;Q9BTM1;P0C0S8;P20671;Q9BTM1-2;Q96QV6;P16104;REV__Q8NB25-4;REV__Q8NB25-2;REV__Q8NB25-3;REV__Q8NB25;Q71UI9-5	Histone H2A type 1-J;Histone H2A type 1-H;Histone H2A.J;Histone H2A type 1;Histone H2A type 1-D;Histone H2A type 1-A;Histone H2AX	HIST1H2AJ;HIST1H2AH;H2AFJ;HIST1H2AG;HIST1H2AD;HIST1H2AA;H2AFX	31.6424	32.6327	32.5472	32.884	31.6898	32.5973	31.516	32.5876	31.6721	0.11625	0.870915	-0.348864	0.317443
P10155-3;P10155-5;P10155-4;P10155;P10155-2	60 kDa SS-A/Ro ribonucleoprotein	TROVE2	21.222	21.2526	21.1424	21.8499	21.8253	21.8675	21.3414	21.952	21.8851	0.641927	0.00478076	0.520495	0.122318
P10253	Lysosomal alpha-glucosidase;76 kDa lysosomal alpha-glucosidase;70 kDa lysosomal alpha-glucosidase	GAA	19.5714	19.0348	19.5286	19.3246	19.4219	20.0881	20.0086	20.0601	20.0958	0.233266	0.441708	0.676564	0.0629857
P10301	Ras-related protein R-Ras	RRAS	19.7375	19.4228	20.1809	20.4212	20.3892	20.2203	20.337	20.2513	20.453	0.56316	0.176482	0.566661	0.0724657
P10412;Q02539;P22492	Histone H1.4	HIST1H1E	29.0123	28.8198	28.7738	29.2341	29.2203	29.2366	29.1555	29.3483	29.2644	0.361707	0.0376412	0.387409	0.0872428
P10515	Dihydrolipoyllysine-residue acetyltransferase component of pyruvate dehydrogenase complex, mitochondrial	DLAT	22.6153	22.7102	22.2195	22.5759	22.668	22.777	22.7918	22.8642	22.5873	0.158631	0.50983	0.232786	0.0754614
P10586-2;P10586	Receptor-type tyrosine-protein phosphatase F	PTPRF	20.3941	20.8074	20.8969	20.5882	20.7295	20.7916	19.5738	19.6512	19.491	0.00367268	0.972839	-1.12743	0.0219042
P10599;P10599-2	Thioredoxin	TXN	26.6052	26.5628	26.3807	26.7011	27.186	27.0778	25.8903	26.0944	25.9159	0.472033	0.130153	-0.549373	0.0219482
P10606	Cytochrome c oxidase subunit 5B, mitochondrial	COX5B	25.0766	24.8229	24.7874	24.7139	24.7213	24.7758	24.404	24.5548	24.5224	-0.158631	0.270953	-0.401868	0.0971967
P10619-2;P10619	Lysosomal protective protein;Lysosomal protective protein 32 kDa chain;Lysosomal protective protein 20 kDa chain	CTSA	21.7455	21.4578	21.5877	21.8619	21.6382	21.5419	21.7903	21.9846	21.9376	0.0836252	0.340111	0.307166	0.160812
P10620;P10620-2	Microsomal glutathione S-transferase 1	MGST1	25.704	25.6424	25.5637	25.856	25.9418	25.9378	26.2145	26.3535	26.4611	0.275128	0.0519182	0.706291	0.0241153
P10636-7;P10636-6;P10636-8;P10636;P10636-9	Microtubule-associated protein tau	MAPT	18.0457	17.6575	19.0311	NA	NA	17.6486	18.9531	16.12	NA	-0.596221	NA	-0.708207	0.839417
P10644;P10644-2	cAMP-dependent protein kinase type I-alpha regulatory subunit;cAMP-dependent protein kinase type I-alpha regulatory subunit, N-terminally processed	PRKAR1A	23.2819	23.2697	22.7623	23.0104	23.2398	23.4456	23.4274	23.6087	23.5086	0.127315	0.700329	0.41031	0.146406
P10768	S-formylglutathione hydrolase	ESD	25.4194	25.0178	25.0792	24.1656	24.1217	24.1153	24.6553	24.5146	24.5088	-1.03796	0.0109811	-0.612605	0.0159092
P10809;P10809-2	60 kDa heat shock protein, mitochondrial	HSPD1	27.9505	27.9313	28.0371	28.6593	28.7317	28.688	28.1017	28.1582	28.1499	0.720025	0.00363282	0.163636	0.0394857
P10909-3;P10909-4;P10909;P10909-5;P10909-2	Clusterin;Clusterin beta chain;Clusterin alpha chain	CLU	19.6148	19.5039	19.1661	20.268	20.4006	19.6759	20.114	20.2052	20.4386	0.686584	0.0259901	0.824382	0.070644
P11021	78 kDa glucose-regulated protein	HSPA5	27.8539	27.887	27.8474	28.0014	28.0816	28.0457	27.5927	27.7412	27.7525	0.180115	0.00813833	-0.167314	0.0765813
P11047	Laminin subunit gamma-1	LAMC1	18.9771	18.6054	18.8038	19.4567	19.325	19.3205	18.6561	18.1608	18.5538	0.572006	0.0165787	-0.338503	0.0270837
P11117;P11117-2	Lysosomal acid phosphatase	ACP2	19.3927	19.1349	18.9738	19.0177	19.2772	19.0684	19.1323	19.2553	19.2037	-0.0460712	0.80636	0.0299447	0.858918
P11142;P11142-2	Heat shock cognate 71 kDa protein	HSPA8	28.5848	28.5548	28.5915	28.7633	28.6836	28.6919	28.3903	28.5152	28.4969	0.135889	0.0270246	-0.109598	0.13693
P11166	Solute carrier family 2, facilitated glucose transporter member 1	SLC2A1	22.6742	22.4372	22.4226	23.1251	22.8916	22.9049	23.406	23.2746	23.3335	0.462512	0.000463408	0.826697	0.00393138
P11172;P11172-3;P11172-2	Uridine 5-monophosphate synthase;Orotate phosphoribosyltransferase;Orotidine 5-phosphate decarboxylase	UMPS	21.4152	21.618	21.7056	21.8244	22.0065	21.6741	21.5121	21.4328	21.5228	0.255377	0.217238	-0.0903999	0.436204
P11177-3;P11177-2;P11177	Pyruvate dehydrogenase E1 component subunit beta, mitochondrial	PDHB	21.6525	21.0267	21.8492	21.953	22.0861	22.0545	21.5022	21.8006	21.945	0.521739	0.193259	0.239766	0.477063
P11182	Lipoamide acyltransferase component of branched-chain alpha-keto acid dehydrogenase complex, mitochondrial	DBT	17.8018	16.8049	18.6673	18.6097	20.0598	19.2338	18.9594	18.6558	18.7396	1.54309	0.214176	1.02692	0.18568
P11216	Glycogen phosphorylase, brain form	PYGB	22.4967	22.1437	21.7948	22.3333	22.3607	22.1695	23.1958	22.5619	22.5256	0.14279	0.465689	0.61601	0.0250298
P11233	Ras-related protein Ral-A	RALA	20.0303	19.3835	19.9717	18.7892	18.5121	18.3638	19.0753	19.2192	19.3089	-1.24016	0.0281576	-0.59405	0.123638
P11234;P11234-3;P11234-2	Ras-related protein Ral-B	RALB	21.6126	21.25	21.3221	20.9584	21.2188	21.4015	21.8412	21.9689	21.9272	-0.202027	0.469626	0.517533	0.0730768
P11279;P11279-2	Lysosome-associated membrane glycoprotein 1	LAMP1	23.1182	22.8572	22.556	23.6022	23.7941	23.7524	23.9304	23.8189	23.5137	0.872415	0.0524893	0.910508	0.00290764
P11310;P11310-2	Medium-chain specific acyl-CoA dehydrogenase, mitochondrial	ACADM	23.1707	23.0175	23.1045	22.3446	22.546	22.3914	22.9546	23.205	23.2093	-0.670223	0.0235005	0.0254058	0.855582
P11387	DNA topoisomerase 1	TOP1	24.1797	24.2121	24.3006	22.9997	23.1409	23.3242	23.9258	23.9221	24.1225	-1.07592	0.00297704	-0.24069	0.0182542
P11388;P11388-2;P11388-3;P11388-4	DNA topoisomerase 2-alpha	TOP2A	23.7603	23.9115	23.7271	24.4101	24.3709	24.5112	24.1796	24.1916	24.152	0.631134	0.0215496	0.374751	0.0155936
P11413;P11413-2;P11413-3	Glucose-6-phosphate 1-dehydrogenase	G6PD	25.2681	25.1542	25.1249	24.7629	24.6693	24.6986	25.3597	25.6147	25.519	-0.472176	0.00250181	0.315401	0.108816
P11441	Ubiquitin-like protein 4A	UBL4A	21.3097	21.0134	21.18	20.9655	21.548	21.3229	21.3669	21.4912	20.9506	0.111125	0.704658	0.101893	0.66896
P11498;P11498-2	Pyruvate carboxylase, mitochondrial	PC	19.6414	19.3642	19.6404	19.5024	19.9402	19.8068	19.739	20.0434	19.9591	0.201152	0.433969	0.365199	0.164017
P11586	C-1-tetrahydrofolate synthase, cytoplasmic;Methylenetetrahydrofolate dehydrogenase;Methenyltetrahydrofolate cyclohydrolase;Formyltetrahydrofolate synthetase;C-1-tetrahydrofolate synthase, cytoplasmic, N-terminally processed	MTHFD1	25.3283	25.0538	25.0067	24.6435	24.3571	24.4284	25.3488	25.385	25.2529	-0.653273	0.00330152	0.19929	0.164526
P11717	Cation-independent mannose-6-phosphate receptor	IGF2R	19.5716	19.5153	19.3633	19.7067	19.6326	19.9091	19.1394	19.7837	19.1945	0.266058	0.197649	-0.110907	0.641639
P11766	Alcohol dehydrogenase class-3	ADH5	23.8352	24.0885	24.1973	23.402	23.4732	23.5848	23.8259	24.0915	23.9083	-0.553699	0.0116326	-0.0984641	0.410376
P11908;P11908-2	Ribose-phosphate pyrophosphokinase 2	PRPS2	19.4877	20.0068	19.5131	20.2206	20.4684	20.6085	19.0303	19.5845	19.9723	0.763319	0.0532807	-0.140119	0.68628
P11940;P11940-2;Q9H361;Q4VXU2;Q4VXU2-2;Q96DU9-2;Q96DU9	Polyadenylate-binding protein 1	PABPC1	25.7768	25.7087	25.6278	25.7294	25.7536	25.9255	25.6932	25.8685	25.7875	0.0984127	0.440724	0.0786492	0.434426
P12004	Proliferating cell nuclear antigen	PCNA	24.5069	24.1473	24.678	24.374	24.4642	24.3442	24.7164	24.8035	24.8058	-0.049915	0.819526	0.331176	0.181213
P12081-4;P12081;P12081-3;P12081-2	Histidine--tRNA ligase, cytoplasmic	HARS	23.5709	23.6619	23.5602	23.5189	23.3807	23.3113	24.2249	23.9841	23.9219	-0.193982	0.113583	0.446024	0.0508786
P12109	Collagen alpha-1(VI) chain	COL6A1	16.7178	16.3207	16.0472	15.2338	16.1029	15.9904	16.4096	16.1472	15.7361	-0.586194	0.323558	-0.264216	0.0282844
P12235	ADP/ATP translocase 1	SLC25A4	19.5103	19.5039	19.1533	19.6079	19.8163	19.4131	19.277	19.2915	19.3701	0.223229	0.0745734	-0.0763376	0.654617
P12236	ADP/ATP translocase 3;ADP/ATP translocase 3, N-terminally processed	SLC25A6	27.6016	27.7658	27.6995	28.0275	28.0378	28.0293	27.5411	27.5851	27.7158	0.342552	0.016754	-0.0750228	0.320826
P12268	Inosine-5-monophosphate dehydrogenase 2	IMPDH2	25.0266	25.3804	25.247	25.3057	25.3597	25.3634	25.301	25.5826	25.6046	0.124904	0.28618	0.278045	0.025125
P12270	Nucleoprotein TPR	TPR	23.2927	23.5189	23.8454	23.694	23.937	23.4242	23.3512	23.3328	23.2459	0.132748	0.679051	-0.242368	0.334154
P12277	Creatine kinase B-type	CKB	26.726	26.8494	26.7856	25.2169	24.9395	25.0297	27.1654	27.3911	27.3901	-1.72494	0.00454758	0.528531	0.00818196
P12429	Annexin A3	ANXA3	25.978	25.9446	26.0146	24.5231	24.4559	24.4033	25.7295	25.47	25.422	-1.51827	0.000977776	-0.438536	0.0491304
P12694;P12694-2	2-oxoisovalerate dehydrogenase subunit alpha, mitochondrial	BCKDHA	19.819	19.3339	19.7606	19.7521	19.8619	19.8075	19.5337	19.8513	19.6555	0.169314	0.451073	0.042342	0.877793
P12814;P12814-3;P12814-2;P12814-4;P35609-2;P35609;Q08043	Alpha-actinin-1	ACTN1	24.5768	24.5983	24.4255	23.9862	23.9513	23.9409	24.4871	24.6078	24.5617	-0.574066	0.00681278	0.0186623	0.802198
P12830;P12830-2	Cadherin-1;E-Cad/CTF1;E-Cad/CTF2;E-Cad/CTF3	CDH1	19.1189	19.1596	18.3404	16.1962	NA	NA	NA	NA	NA	-2.67678	NA	NA	NA
P12955-2;P12955;P12955-3	Xaa-Pro dipeptidase	PEPD	24.0981	24.0248	23.7255	23.725	23.6039	23.1442	23.5004	23.1115	23.3827	-0.458402	0.018337	-0.617925	0.0644929
P12956;P12956-2	X-ray repair cross-complementing protein 6	XRCC6	26.3986	26.421	26.4749	26.0218	26.0555	26.0889	26.1939	26.2033	26.3386	-0.376089	0.000246249	-0.186231	0.0179078
P13010	X-ray repair cross-complementing protein 5	XRCC5	25.4169	25.6992	25.6667	25.387	25.3499	25.4632	25.5674	25.673	25.6248	-0.194231	0.170016	0.0274799	0.69956
P13073	Cytochrome c oxidase subunit 4 isoform 1, mitochondrial	COX4I1	19.5865	23.7066	24.7204	24.6524	24.5391	24.6334	24.1214	24.4083	24.3407	1.93713	0.346543	1.61894	0.391015
P13196	5-aminolevulinate synthase, nonspecific, mitochondrial	ALAS1	17.0704	16.0705	16.3901	18.4438	18.4391	18.4663	17.656	18.34	18.218	1.93936	0.022414	1.56101	0.0903688
P13473-2;P13473;P13473-3	Lysosome-associated membrane glycoprotein 2	LAMP2	21.2867	21.7063	21.7191	22.6326	22.5647	22.3099	22.0661	22.3527	22.2372	0.931705	0.0519388	0.647983	0.0132911
P13489	Ribonuclease inhibitor	RNH1	25.2418	25.4524	25.1248	25.3066	25.149	25.1448	25.6464	25.1435	25.2799	-0.0728502	0.594153	0.0836005	0.727904
P13639	Elongation factor 2	EEF2	28.5408	28.1207	28.2046	28.2023	28.2939	28.1362	28.2825	27.9782	27.9125	-0.0779221	0.650649	-0.230997	0.0363895
P13645	Keratin, type I cytoskeletal 10	KRT10	21.7567	21.6293	21.2167	21.2705	20.8244	21.3865	23.3767	23.1865	22.8299	-0.373748	0.3225	1.59684	0.000155237
P13667	Protein disulfide-isomerase A4	PDIA4	25.1073	24.7901	24.8493	24.823	24.7517	24.7525	24.8245	25.0289	24.9602	-0.139858	0.200126	0.0223158	0.899979
P13674-2;P13674;P13674-3	Prolyl 4-hydroxylase subunit alpha-1	P4HA1	22.9542	22.9727	22.9093	23.7596	23.9064	23.7983	23.8297	23.6449	23.8353	0.87599	0.00183717	0.824547	0.00873129
P13693;P13693-2;Q56UQ5	Translationally-controlled tumor protein	TPT1	24.7553	25.0891	25.7041	25.2283	25.078	25.148	25.2295	25.715	25.4151	-0.0313566	0.925607	0.27043	0.440245
P13716;P13716-2	Delta-aminolevulinic acid dehydratase	ALAD	20.5194	20.7852	20.5266	19.8807	19.7381	19.9075	20.1771	20.6105	20.5515	-0.768339	0.031434	-0.164039	0.262258
P13726-2;P13726	Tissue factor	F3	17.1665	NA	NA	21.4336	21.4781	21.7244	17.8755	NA	NA	4.37889	NA	0.708986	NA
P13797;P13797-3;P13797-2	Plastin-3	PLS3	25.6793	25.4137	25.3141	25.2545	25.291	25.0306	25.9555	25.668	25.6193	-0.276987	0.0864975	0.278574	0.00278791
P13798	Acylamino-acid-releasing enzyme	APEH	21.7962	21.5084	21.4087	21.0259	20.8754	21.0142	21.4658	21.4005	21.3457	-0.599253	0.0319726	-0.167131	0.180547
P13804;P13804-2	Electron transfer flavoprotein subunit alpha, mitochondrial	ETFA	24.9904	24.8158	24.7926	25.1352	25.1552	25.0482	24.8754	24.4806	24.5455	0.246576	0.0484661	-0.232426	0.068127
P13807;P13807-2;P54840	Glycogen [starch] synthase, muscle	GYS1	18.9002	19.1341	18.9925	19.7625	19.2381	19.7823	20.1428	20.1748	19.7687	0.585363	0.136335	1.01981	0.0170867
P13861-2;P13861	cAMP-dependent protein kinase type II-alpha regulatory subunit	PRKAR2A	22.1676	21.7382	21.9085	22.2275	22.1241	22.6814	22.015	22.1463	22.1917	0.406217	0.187478	0.179577	0.401438
P13984	General transcription factor IIF subunit 2	GTF2F2	22.8263	23.1233	22.8094	22.5668	22.2619	22.4896	22.5328	23.2164	23.2475	-0.480213	0.128807	0.0792502	0.7437
P13987	CD59 glycoprotein	CD59	24.737	24.8728	24.9827	25.5719	25.6537	25.7989	25.5003	25.5001	25.5194	0.810687	0.000381393	0.642464	0.0103445
P13995;P13995-2	Bifunctional methylenetetrahydrofolate dehydrogenase/cyclohydrolase, mitochondrial;NAD-dependent methylenetetrahydrofolate dehydrogenase;Methenyltetrahydrofolate cyclohydrolase	MTHFD2	22.9073	22.7682	22.7265	23.229	23.1284	23.2834	22.8338	22.8664	22.8249	0.412958	0.0297221	0.0410172	0.547991
P14174	Macrophage migration inhibitory factor	MIF	27.5327	27.9818	28.3895	27.5543	27.5048	27.6129	27.1328	27.7641	27.9697	-0.410659	0.21981	-0.34583	0.0328576
P14209-2;P14209-3;P14209	CD99 antigen	CD99	19.8748	18.7033	16.8638	NA	17.4007	17.6404	20.8631	20.9665	18.4002	-0.960083	0.842248	1.59596	0.0495762
P14314-2;P14314	Glucosidase 2 subunit beta	PRKCSH	24.8841	24.8671	24.9244	24.5505	24.7681	24.8093	24.8456	24.9864	24.9162	-0.182574	0.137239	0.0241738	0.666623
P14324-2;P14324	Farnesyl pyrophosphate synthase	FDPS	24.9749	24.9526	25.0815	24.235	24.0423	24.0228	24.5808	24.7648	24.7536	-0.902972	0.0102443	-0.303236	0.037934
P14373-2;P14373	Zinc finger protein RFP	TRIM27	NA	NA	18.0823	17.5616	17.2902	17.9334	17.5401	17.5504	17.7502	-0.487208	NA	-0.468754	NA
P14384	Carboxypeptidase M	CPM	20.9582	20.9052	20.8593	19.8062	19.7957	19.9997	21.1607	21.3089	21.4643	-1.04034	0.00759929	0.403767	0.0737742
P14406	Cytochrome c oxidase subunit 7A2, mitochondrial	COX7A2	24.8754	24.651	24.8771	24.5672	24.6965	24.6952	23.9698	24.2409	24.3019	-0.148209	0.288507	-0.630284	0.0494904
P14550	Alcohol dehydrogenase [NADP(+)]	AKR1A1	24.0622	24.063	24.0725	23.4399	23.5226	23.3041	24.0372	24.1013	24.0488	-0.643719	0.0105578	-0.00349112	0.882564
P14618;P14618-3;P30613-2;P30613	Pyruvate kinase PKM	PKM	29.3385	29.3399	29.8887	29.2717	28.8257	29.3695	29.1295	29.1597	29.6499	-0.366755	0.134317	-0.209358	0.00649062
P14618-2	Pyruvate kinase PKM	PKM	19.2291	19.402	19.3045	18.7492	18.654	18.5829	19.0138	19.2655	19.0309	-0.649861	0.016801	-0.208491	0.034419
P14625;Q58FF3	Endoplasmin	HSP90B1	26.0979	26.1197	26.1505	26.3398	26.2808	26.3265	26.8358	26.7938	26.7855	0.192999	0.0161106	0.68235	0.00192142
P14635-2;P14635	G2/mitotic-specific cyclin-B1	CCNB1	21.5653	21.9738	21.7431	21.8425	22.0368	22.5306	21.8602	21.7281	21.4443	0.375887	0.222395	-0.0832083	0.7037
P14678-2;P63162;P14678;P63162-2;P14678-3	Small nuclear ribonucleoprotein-associated proteins B and B;Small nuclear ribonucleoprotein-associated protein N	SNRPB;SNRPN	22.9264	23.149	22.163	23.4224	22.3183	22.0554	22.1858	23.0744	23.3993	-0.147438	0.737669	0.140344	0.831558
P14735;P14735-2	Insulin-degrading enzyme	IDE	21.8204	22.3098	22.4384	22.1137	21.6417	22.3175	21.535	22.1488	21.8114	-0.165273	0.612963	-0.357811	0.124021
P14854	Cytochrome c oxidase subunit 6B1	COX6B1	24.6831	24.5872	24.6352	24.1034	24.148	24.124	23.6206	23.9447	23.9429	-0.509999	0.00627039	-0.799097	0.0264132
P14859-4;P14859-5;P14859-3;P14859;P14859-2;P14859-6	POU domain, class 2, transcription factor 1	POU2F1	19.6356	20.1082	20.3669	19.7178	19.6419	19.6239	18.7287	19.2953	18.7448	-0.37567	0.261453	-1.11395	0.0487983
P14866;P14866-2	Heterogeneous nuclear ribonucleoprotein L	HNRNPL	26.0144	26.1462	26.1148	26.0996	26.0528	26.0631	26.0271	26.0312	26.0436	-0.0199365	0.747211	-0.0578128	0.263009
P14868;P14868-2	Aspartate--tRNA ligase, cytoplasmic	DARS	23.7241	23.8594	23.8557	23.4721	23.5685	23.8091	23.8229	24.087	24.1578	-0.196521	0.122042	0.209469	0.0718282
P14921;P14921-3;P14921-4;P14921-5;P14921-2	Protein C-ets-1	ETS1	NA	17.059	NA	NA	NA	15.9461	17.7779	18.3104	18.2297	-1.11292	NA	1.04698	NA
P14923	Junction plakoglobin	JUP	22.9461	23.4928	23.2603	20.3632	20.5409	20.0674	21.4104	22.0221	21.3962	-2.90924	0.00369675	-1.62346	0.00557888
P14927;P14927-2	Cytochrome b-c1 complex subunit 7	UQCRB	24.6234	24.8939	24.7729	24.1343	24.2219	24.0764	24.3271	24.4134	24.5812	-0.619194	0.0109828	-0.322858	0.0620207
P15104	Glutamine synthetase	GLUL	19.6243	20.9081	21.4311	18.5698	20.2436	20.0799	18.1633	19.8932	NA	-1.02338	0.0357442	-1.62621	0.113495
P15121;C9JRZ8-2;C9JRZ8	Aldose reductase	AKR1B1	24.2941	24.7715	24.7395	24.5797	24.5459	24.6716	25.0402	25.0464	24.8758	-0.00258756	0.987893	0.385805	0.171714
P15151-3;P15151-2;P15151;P15151-4	Poliovirus receptor	PVR	21.4135	21.796	21.7631	22.1915	22.1678	22.1057	22.303	22.3418	22.5016	0.497433	0.0713889	0.724585	0.0183292
P15170-2;P15170-3;P15170;Q8IYD1	Eukaryotic peptide chain release factor GTP-binding subunit ERF3A	GSPT1	22.8391	22.9905	23.2128	22.6514	22.969	22.9162	23.359	22.6668	22.9954	-0.168599	0.169636	-0.00708291	0.98112
P15311	Ezrin	EZR	26.5479	26.6996	26.5343	26.5393	26.4005	26.5368	26.3653	26.3243	26.2734	-0.101699	0.411245	-0.272903	0.0395331
P15374	Ubiquitin carboxyl-terminal hydrolase isozyme L3	UCHL3	22.0838	22.654	22.1532	21.9615	21.3722	21.4202	21.0057	20.1345	20.3343	-0.712343	0.167247	-1.80549	0.0492357
P15408;P15408-3;P15408-2	Fos-related antigen 2	FOSL2	20.1777	19.1326	19.6309	19.3898	19.4657	20.0958	20.0235	20.3232	20.1896	0.0033531	0.994035	0.531728	0.304526
P15531;P15531-2	Nucleoside diphosphate kinase A	NME1	22.8411	24.5953	22.9609	24.1956	24.2789	24.1783	23.5806	24.7461	23.6022	0.751856	0.295488	0.51054	0.107115
P15559-2;P15559;P15559-3	NAD(P)H dehydrogenase [quinone] 1	NQO1	27.17	27.3568	27.353	27.1321	27.4871	27.4763	27.3192	27.4118	27.4261	0.0719282	0.320698	0.0924298	0.0852453
P15586-2;P15586	N-acetylglucosamine-6-sulfatase	GNS	21.6704	21.9664	21.8036	19.3306	20.0043	20.5217	21.7132	21.5942	21.1083	-1.86131	0.0265564	-0.341614	0.250898
P15880	40S ribosomal protein S2	RPS2	26.1777	26.1452	26.0103	25.537	25.5191	26.0006	26.0829	25.829	26.01	-0.425525	0.177362	-0.13713	0.280544
P15924;P15924-3;P15924-2	Desmoplakin	DSP	21.8591	21.0843	21.2574	19.8227	21.5115	19.7493	21.3497	21.1746	21.0659	-1.03912	0.299626	-0.203549	0.360894
P15927;P15927-2;P15927-3	Replication protein A 32 kDa subunit	RPA2	24.3239	23.6286	23.9079	24.7895	24.0849	23.6252	25.3072	23.9268	24.1896	0.213044	0.480686	0.521039	0.152914
P15954	Cytochrome c oxidase subunit 7C, mitochondrial	COX7C	22.8771	23.0565	22.6931	22.7733	22.345	22.1465	21.7103	21.4671	21.2723	-0.453948	0.129407	-1.39232	0.00769093
P16070-18;P16070-12;P16070-14;P16070-13;P16070-11;P16070-10;P16070-16;P16070-8;P16070-17;P16070-6;P16070-4;P16070-3;P16070-7;P16070-5;P16070;P16070-15;P16070-9;P16070-19	CD44 antigen	CD44	23.2271	23.0248	22.7523	25.303	25.3308	25.3469	24.8174	24.9209	24.952	2.32554	0.00413843	1.89539	0.00850802
P16083	Ribosyldihydronicotinamide dehydrogenase [quinone]	NQO2	19.1617	18.3574	19.0108	19.0932	19.2741	18.7199	20.1887	19.9946	20.2839	0.185715	0.666376	1.31241	0.0177568
P16144-4;P16144-2;P16144-3;P16144	Integrin beta-4	ITGB4	19.288	18.9517	19.1482	18.1142	17.5434	18.1676	18.3142	16.783	14.6508	-1.18753	0.0106693	-2.54661	0.132923
P16152;P16152-2	Carbonyl reductase [NADPH] 1	CBR1	26.3266	26.326	26.4731	25.2481	25.4927	25.4005	25.7141	25.9459	25.9993	-0.994786	0.00652911	-0.4888	0.0185346
P16220-3;P16220-2;P16220;Q03060-23;Q03060-9;Q03060-24;Q03060-8;Q03060-32;Q03060-26;Q03060-21;Q03060-31;Q03060-6;P18846-2;P18846	Cyclic AMP-responsive element-binding protein 1;Cyclic AMP-dependent transcription factor ATF-1	CREB1;ATF1	21.4115	22.4615	22.6921	22.2612	22.44	22.3689	22.3097	22.4633	22.6532	0.168352	0.679337	0.287049	0.446995
P16278-3;P16278;P16278-2	Beta-galactosidase	GLB1	18.706	17.0979	18.4079	18.4632	18.6858	18.4993	19.1049	18.7861	18.3837	0.478813	0.484539	0.687653	0.31347
P16333-2;P16333	Cytoplasmic protein NCK1	NCK1	22.4231	20.9662	21.2258	21.4771	21.6543	21.2913	22.028	20.7022	20.9322	-0.0641401	0.90518	-0.317557	0.0152943
P16383-2;P16383;P16383-3	GC-rich sequence DNA-binding factor 2	GCFC2	18.939	18.7615	18.9686	19.7052	18.5518	18.5997	19.4718	17.5976	19.2226	0.0625237	0.876358	-0.125747	0.833098
P16401	Histone H1.5	HIST1H1B	27.1787	27.1814	26.5209	26.7305	26.786	26.8862	26.7982	27.0198	27.0804	-0.159452	0.605729	0.0058121	0.985527
P16403	Histone H1.2	HIST1H1C	27.2124	27.0201	27.5288	27.3997	26.8419	26.8255	27.2784	27.0453	26.8909	-0.231396	0.46512	-0.182231	0.508174
P16422	Epithelial cell adhesion molecule	EPCAM	22.0441	22.1473	22.2509	19.357	20.2995	19.9812	20.5985	20.5425	20.2174	-2.26819	0.0112185	-1.69467	0.0105595
P16435	NADPH--cytochrome P450 reductase	POR	21.7045	21.8836	21.6277	22.0518	22.256	22.4053	21.8944	21.6897	21.767	0.499113	0.0699331	0.0450897	0.74402
P16455	Methylated-DNA--protein-cysteine methyltransferase	MGMT	22.0276	22.3597	22.4993	21.965	21.8237	21.9152	22.0546	22.1546	21.5733	-0.394229	0.141296	-0.368022	0.328164
P16615;P16615-5;P16615-2;P16615-3;P16615-4;O14983-3;O14983-2;O14983;Q93084-4;Q93084-2;Q93084-3;Q93084-7;Q93084;Q93084-6;Q93084-5	Sarcoplasmic/endoplasmic reticulum calcium ATPase 2	ATP2A2	23.6965	24.0023	24.099	23.7403	23.9199	23.9264	23.8796	24.4307	24.2127	-0.0704052	0.378417	0.241692	0.126952
P16930;P16930-2	Fumarylacetoacetase	FAH	21.4179	21.6274	21.4023	20.3413	20.1935	20.379	21.7842	21.966	21.2769	-1.17796	0.0117617	0.193169	0.349444
P16949;P16949-2	Stathmin	STMN1	25.7124	25.7937	25.7943	25.0774	25.464	25.5515	25.6146	25.7799	25.6491	-0.40249	0.0773169	-0.0855953	0.155699
P16989-2;P16989;P16989-3	Y-box-binding protein 3	YBX3	24.1458	23.8909	23.7646	24.1825	24.1012	24.2973	24.4181	24.4446	24.4963	0.259917	0.21564	0.519286	0.0603879
P17026	Zinc finger protein 22	ZNF22	19.9792	19.9154	20.0527	18.5693	18.1935	18.2824	19.022	19.37	18.8836	-1.63401	0.00474552	-0.890563	0.0397761
P17028;P17028-2	Zinc finger protein 24	ZNF24	20.9063	20.9331	20.4781	19.3798	19.8236	18.7333	20.6407	20.3621	19.5641	-1.46025	0.0159039	-0.583534	0.0894045
P17096;P17096-3	High mobility group protein HMG-I/HMG-Y	HMGA1	26.6592	25.5996	26.3696	25.5525	25.263	25.8488	25.3799	25.809	25.6334	-0.654698	0.106122	-0.602047	0.300531
P17152	Transmembrane protein 11, mitochondrial	TMEM11	21.0661	21.4348	21.2073	21.9894	22.1605	22.245	21.7005	22.4667	21.9622	0.895615	0.0101908	0.807097	0.0205966
P17174;P17174-2	Aspartate aminotransferase, cytoplasmic	GOT1	24.5886	24.4485	24.1131	23.7303	23.8277	23.739	24.1085	24.1711	24.3125	-0.617759	0.0475725	-0.186054	0.453082
P17252;P05771;P05771-2	Protein kinase C alpha type	PRKCA	19.3003	19.1533	19.0583	19.6075	19.7356	19.6448	19.5878	19.8188	19.7528	0.491986	0.0335155	0.549165	0.0525456
P17275	Transcription factor jun-B	JUNB	19.3531	18.6357	17.734	18.1909	18.3164	18.9535	NA	NA	18.8144	-0.0873357	0.911774	0.240149	NA
P17301	Integrin alpha-2	ITGA2	22.0846	22.0627	22.1083	21.8741	21.524	21.9607	21.8858	22.0024	22.0818	-0.298896	0.132634	-0.0951806	0.212614
P17480-2;P17480	Nucleolar transcription factor 1	UBTF	22.3671	22.4061	22.5916	22.1552	22.1322	22.1327	22.1744	22.5713	22.3639	-0.31495	0.0512591	-0.0850901	0.56777
P17535	Transcription factor jun-D	JUND	16.7793	20.5261	20.5342	18.8691	19.3526	19.4114	18.8914	19.279	18.9763	-0.0688107	0.954968	-0.231008	0.862299
P17612-2;P17612;P22694-10;P22694-4;P22694-3;P22694;P22694-5;P22694-7;P22694-6;P22694-9;P22694-2	cAMP-dependent protein kinase catalytic subunit alpha;cAMP-dependent protein kinase catalytic subunit beta	PRKACA;PRKACB	22.2264	22.5006	22.3742	22.4665	22.075	21.8392	21.9784	22.7269	22.5145	-0.24014	0.425959	0.0395608	0.811678
P17655;P17655-2	Calpain-2 catalytic subunit	CAPN2	25.606	25.3501	25.4122	25.1158	25.068	25.0585	25.6602	25.3555	25.4441	-0.375312	0.0254493	0.0304931	0.163003
P17676-3;P17676-2;P17676	CCAAT/enhancer-binding protein beta	CEBPB	21.2428	21.312	21.5369	20.7408	21.013	20.7894	21.5994	21.6431	21.4216	-0.516176	0.0576842	0.190814	0.339107
P17706-3;P17706-2;P17706-4;P17706	Tyrosine-protein phosphatase non-receptor type 2	PTPN2	18.4278	18.923	18.836	17.3607	17.2029	17.7578	18.4023	17.418	17.9832	-1.28847	0.0269367	-0.794454	0.204618
P17812;P17812-2	CTP synthase 1	CTPS1	22.7626	22.6519	22.6257	23.4581	23.4444	23.4666	22.6398	22.5051	22.5255	0.776311	0.00302219	-0.123268	0.0117439
P17844;P17844-2	Probable ATP-dependent RNA helicase DDX5	DDX5	26.2147	26.5237	26.5717	26.2689	26.1533	26.3264	26.2772	26.4471	26.4538	-0.187181	0.275594	-0.0440025	0.504524
P17858;P17858-2	ATP-dependent 6-phosphofructokinase, liver type	PFKL	21.1388	21.921	22.1606	21.4629	21.3381	21.896	21.6898	21.8733	21.4596	-0.174455	0.578855	-0.0659214	0.872119
P17900	Ganglioside GM2 activator;Ganglioside GM2 activator isoform short	GM2A	18.7653	18.6457	18.5954	21.3223	19.182	19.3548	21.0676	18.6845	19.1088	1.28423	0.182457	0.951501	0.30143
P17931	Galectin-3	LGALS3	25.4469	25.5132	25.5047	24.9108	24.8868	24.9955	25.1082	25.2318	25.3483	-0.557274	0.00402041	-0.258826	0.0406397
P17980	26S protease regulatory subunit 6A	PSMC3	23.7844	24.2966	23.9235	23.6276	23.4067	23.4293	23.6271	23.5246	23.6863	-0.513604	0.136219	-0.388829	0.181468
P17987	T-complex protein 1 subunit alpha	TCP1	25.9472	25.4938	25.4252	25.8217	25.731	25.5702	26.1108	25.6337	25.6151	0.0855613	0.514188	0.164486	0.00760376
P18031	Tyrosine-protein phosphatase non-receptor type 1	PTPN1	22.1139	22.2505	22.2945	22.8514	22.8082	22.7789	22.9349	23.0298	22.9849	0.593196	0.0156917	0.763586	0.00253529
P18074;P18074-2	TFIIH basal transcription factor complex helicase XPD subunit	ERCC2	19.1656	18.8176	19.0474	18.2606	16.609	18.5548	19.3167	18.5888	17.944	-1.20207	0.145695	-0.393716	0.400223
P18077	60S ribosomal protein L35a	RPL35A	24.8365	25.0022	25.2634	25.1137	25.4054	25.4315	25.5483	25.3365	25.3115	0.282828	0.0531035	0.364724	0.198189
P18084	Integrin beta-5	ITGB5	18.1729	18.405	16.2841	16.7426	18.7026	17.6878	17.0697	18.0669	17.962	0.0903386	0.922769	0.0789059	0.932884
P18085	ADP-ribosylation factor 4	ARF4	25.0941	24.9549	24.7745	25.4573	25.5017	25.4861	25.3624	25.1854	25.1679	0.540538	0.0329477	0.297385	0.0263115
P18124	60S ribosomal protein L7	RPL7	27.7383	27.7692	27.538	27.0054	26.9449	27.0512	27.0919	27.0945	26.9287	-0.681313	0.0211887	-0.643483	0.000866678
P18206-2;P18206;P18206-3	Vinculin	VCL	25.1144	25.182	25.0726	25.1618	25.1775	25.3298	25.4773	25.4701	25.3979	0.100025	0.33758	0.325411	0.00436734
P18583-5;P18583-2;P18583-4;P18583-7;P18583;P18583-9;P18583-10;P18583-3;P18583-6;P18583-8	Protein SON	SON	22.1218	21.975	22.0267	21.7357	21.5612	21.8244	21.5626	22.0108	21.9547	-0.334097	0.0372452	-0.198464	0.39154
P18615;P18615-3;P18615-4	Negative elongation factor E	NELFE	21.1464	20.7753	21.1454	20.6853	20.5445	20.7198	20.5235	20.7037	20.8268	-0.372529	0.0350139	-0.337736	0.168339
P18621;P18621-3;P18621-2	60S ribosomal protein L17	RPL17	27.0981	27.2229	27.2847	26.8114	26.7674	26.262	26.268	26.2136	26.4089	-0.588292	0.118309	-0.905063	0.00350911
P18669;P15259;Q8N0Y7	Phosphoglycerate mutase 1	PGAM1	27.5971	27.4716	27.4461	27.3843	27.2901	27.3569	27.6462	27.6456	27.6638	-0.161153	0.0490708	0.146936	0.100623
P18754;P18754-2	Regulator of chromosome condensation	RCC1	23.4375	23.7283	23.6755	24.3941	24.2956	24.0599	23.7802	23.8345	23.8602	0.636108	0.063708	0.211216	0.0935114
P18827	Syndecan-1	SDC1	22.883	21.2966	22.8771	21.8815	21.8156	21.8345	22.3109	22.6573	22.68	-0.508331	0.426775	0.197192	0.770649
P18858;P18858-2;P18858-3	DNA ligase 1	LIG1	20.0182	18.6157	19.0372	19.7272	19.5539	19.6139	19.9392	19.8135	19.6748	0.407973	0.379638	0.585474	0.253938
P18859;P18859-2	ATP synthase-coupling factor 6, mitochondrial	ATP5J	24.2663	23.9808	24.0067	24.1679	23.7732	23.9608	23.6523	23.8943	24.0607	-0.117329	0.132617	-0.215512	0.400243
P18887	DNA repair protein XRCC1	XRCC1	19.5309	20.0287	20.0306	20.3151	20.2509	19.8537	20.0911	19.6262	20.3212	0.276498	0.425815	0.149449	0.654196
P19338	Nucleolin	NCL	27.2243	27.1976	26.8672	26.9585	27.0503	26.8722	26.8941	26.9051	26.8078	-0.136082	0.224722	-0.227395	0.115265
P19367;P19367-4;P19367-2;P19367-3;Q2TB90	Hexokinase-1	HK1	23.0607	23.0003	22.909	23.4506	23.4782	23.5475	23.3602	23.7149	23.3525	0.502108	0.0203673	0.485903	0.0573649
P19387	DNA-directed RNA polymerase II subunit RPB3	POLR2C	23.5431	23.8005	23.3735	23.6102	23.522	23.3879	23.3533	22.6111	22.0385	-0.0656585	0.603509	-0.904713	0.128477
P19388	DNA-directed RNA polymerases I, II, and III subunit RPABC1	POLR2E	21.6694	20.7235	20.5873	22.2118	21.1225	21.1057	21.9758	21.9278	22.027	0.48659	0.00821491	0.983474	0.104331
P19404	NADH dehydrogenase [ubiquinone] flavoprotein 2, mitochondrial	NDUFV2	22.6191	23.0907	23.0879	21.9917	22.9452	22.5543	21.4427	21.2128	21.9436	-0.435478	0.098137	-1.39953	0.0280231
P19447	TFIIH basal transcription factor complex helicase XPB subunit	ERCC3	17.7443	18.019	17.9757	15.6277	17.5496	16.2277	17.7296	17.2498	18.1634	-1.44466	0.101518	-0.198711	0.56533
P19525-2;P19525	Interferon-induced, double-stranded RNA-activated protein kinase	EIF2AK2	22.3969	22.4498	22.3463	22.2331	22.1633	22.2567	22.0483	22.6761	22.0268	-0.179953	0.0884846	-0.147216	0.513587
P19623	Spermidine synthase	SRM	22.4858	23.2747	23.1802	23.1507	23.1642	22.8099	22.7289	23.3174	23.0853	0.0613845	0.861749	0.0636547	0.583116
P19784	Casein kinase II subunit alpha	CSNK2A2	22.4352	22.3354	22.8552	22.2913	22.2512	22.6733	22.5285	22.8382	22.927	-0.13667	0.0406981	0.222643	0.253277
P19838;P19838-2;P19838-3	Nuclear factor NF-kappa-B p105 subunit;Nuclear factor NF-kappa-B p50 subunit	NFKB1	20.327	19.9481	20.1153	19.8038	20.136	20.1959	20.0422	20.0119	20.2801	-0.0848666	0.738296	-0.0186821	0.903457
P19971;P19971-2	Thymidine phosphorylase	TYMP	22.088	22.8779	21.9475	19.9616	20.5757	21.149	23.6488	23.3052	23.4759	-1.74239	0.0668561	1.17217	0.0879119
P20020-6;P20020-3;P20020-4;P20020;P20020-5;P20020-2;Q16720-8;Q16720-7;Q16720-6;Q01814-4;Q16720-3;Q16720-5;Q01814-7;Q16720-2;Q01814-3;Q01814-6;Q01814-2;Q16720-4;Q01814-8;Q16720;Q01814-5;Q01814	Plasma membrane calcium-transporting ATPase 1	ATP2B1	21.339	21.4156	21.7471	20.9532	21.7149	21.2514	20.8232	20.7023	20.1264	-0.19402	0.517025	-0.94993	0.107908
P20042	Eukaryotic translation initiation factor 2 subunit 2	EIF2S2	24.7284	24.6941	24.7913	23.8967	24.2577	24.0317	24.4254	24.1418	24.4338	-0.675901	0.0308578	-0.404272	0.0332884
P20073-2;P20073	Annexin A7	ANXA7	24.2934	24.4183	23.9862	23.5854	23.535	22.9513	24.4547	24.2789	24.2603	-0.875429	0.011445	0.0986197	0.507981
P20290;P20290-2	Transcription factor BTF3	BTF3	24.9766	25.1246	24.9406	24.0425	24.0679	24.2149	24.0726	24.0874	23.9677	-0.905513	0.0111937	-0.971385	0.00156604
P20337	Ras-related protein Rab-3B	RAB3B	21.1784	18.8159	20.4395	22.4204	22.2085	22.6747	20.4696	20.2746	20.4692	2.28991	0.0663937	0.259876	0.722492
P20339-2;P20339	Ras-related protein Rab-5A	RAB5A	20.7688	20.2817	20.7785	20.7801	20.2642	20.6177	20.9152	20.9968	20.9952	-0.0556818	0.405238	0.359385	0.182446
P20585	DNA mismatch repair protein Msh3	MSH3	NA	18.013	16.5829	15.7198	15.9757	16.0994	16.6591	17.1723	15.7953	-1.36629	0.35168	-0.755681	0.0207474
P20618	Proteasome subunit beta type-1	PSMB1	23.7777	23.4714	22.8062	23.1034	23.2871	23.2145	22.5545	23.0115	22.4654	-0.150112	0.678843	-0.674629	0.13477
P20645	Cation-dependent mannose-6-phosphate receptor	M6PR	17.6637	NA	19.2414	20.0165	18.0304	19.1625	19.0101	19.5685	18.5395	0.617258	0.521327	0.586837	0.805908
P20674	Cytochrome c oxidase subunit 5A, mitochondrial	COX5A	27.458	26.9306	27.4474	28.2656	26.0952	25.6527	24.2819	25.2579	26.7623	-0.60751	0.507833	-1.84461	0.125725
P20700	Lamin-B1	LMNB1	24.7269	25.206	25.1178	25.2219	25.4428	24.9116	25.8732	25.5845	25.7371	0.175204	0.482295	0.714745	0.0876033
P20810-9;P20810-10;P20810-7;P20810-6;P20810-5;P20810-4;P20810-8;P20810;P20810-3;P20810-2	Calpastatin	CAST	21.9393	22.0975	21.8305	21.5119	21.8083	21.6088	21.8486	21.8467	21.159	-0.312795	0.035482	-0.33767	0.19054
P20839-2;P20839-4;P20839;P20839-3;P20839-7;P20839-5;P20839-6	Inosine-5-monophosphate dehydrogenase 1	IMPDH1	22.2296	21.1966	20.9671	21.2074	19.7708	20.6955	20.7105	20.786	20.8779	-0.906539	0.11552	-0.67298	0.260439
P20962	Parathymosin	PTMS	22.2642	22.8729	22.3623	22.6475	22.9459	22.7508	22.641	23.0213	23.0716	0.281608	0.114168	0.411501	0.127377
Q9UQ88-5;Q9UQ88-10;P21127-12;P21127-4;P21127-5;P21127-10;P21127-6;P21127-9;Q9UQ88-4;P21127-8;Q9UQ88-3;Q9UQ88-2;P21127-3;P21127-2;Q9UQ88;P21127;Q9UQ88-9;Q9UQ88-8	Cyclin-dependent kinase 11A;Cyclin-dependent kinase 11B	CDK11A;CDK11B	20.2136	19.8484	19.6959	19.6224	19.1892	19.1656	19.4949	20.1028	20.2392	-0.593588	0.00391449	0.0263143	0.951315
P21266	Glutathione S-transferase Mu 3	GSTM3	20.2996	19.9731	19.8449	21.6601	21.6176	21.5461	19.9216	20.1702	20.0717	1.56874	0.0044819	0.0153384	0.944978
P21281;P15313	V-type proton ATPase subunit B, brain isoform	ATP6V1B2	21.9703	22.1857	22.1596	22.4097	22.463	22.3699	21.7731	22.3843	22.4937	0.309031	0.0452124	0.111845	0.555483
P21283	V-type proton ATPase subunit C 1	ATP6V1C1	22.1332	22.5715	22.4701	22.0932	22.0108	22.2216	22.3722	22.181	22.1	-0.283025	0.2023	-0.173848	0.488477
P21291	Cysteine and glycine-rich protein 1	CSRP1	23.8269	23.9711	23.8229	24.607	24.332	24.7049	23.3754	23.9274	23.929	0.674336	0.0516219	-0.129679	0.517814
P21333-2;P21333	Filamin-A	FLNA	26.4168	26.3461	26.3057	25.8242	25.859	25.9315	23.4621	23.6886	23.6792	-0.484623	0.0165129	-2.74622	0.00144759
P21359-2;P21359-6;P21359;P21359-4;P21359-3;P21359-5	Neurofibromin;Neurofibromin truncated	NF1	16.4454	15.7119	16.3644	15.7731	15.6444	15.9724	15.8132	16.7842	16.6566	-0.377317	0.163483	0.244069	0.669388
P21399	Cytoplasmic aconitate hydratase	ACO1	22.8746	22.7781	22.6113	22.4523	22.5324	22.7025	22.0734	21.8986	22.1022	-0.192237	0.32997	-0.729911	0.0230207
P21589;P21589-2	5-nucleotidase	NT5E	22.6513	22.5198	22.6747	23.7522	23.7825	23.7707	22.7091	23.0254	22.7214	1.15319	0.00224624	0.203361	0.310677
P21796	Voltage-dependent anion-selective channel protein 1	VDAC1	27.5175	26.8284	26.9758	27.0685	26.984	27.3021	27.4073	28.0837	27.5826	0.0109712	0.967034	0.583966	0.2768
P21912	Succinate dehydrogenase [ubiquinone] iron-sulfur subunit, mitochondrial	SDHB	23.2093	23.246	23.1666	22.9044	23.0724	23.0623	23.4208	23.0654	23.1779	-0.19426	0.0807467	0.0140251	0.912726
P21926	CD9 antigen	CD9	25.9816	25.5143	26.1246	24.6977	25.1743	25.0004	25.3757	25.2282	24.9123	-0.916056	0.0881652	-0.701429	0.122886
P21964-2;P21964	Catechol O-methyltransferase	COMT	23.6667	24.2794	24.3111	24.7271	24.8311	24.9194	23.9401	24.5667	24.4679	0.740082	0.0441918	0.239142	0.0286668
P21980;P21980-2;P21980-3;O43548-2;P49221;O43548	Protein-glutamine gamma-glutamyltransferase 2	TGM2	25.9642	25.9987	25.9429	24.9892	24.6978	24.7182	25.8098	25.7751	25.7099	-1.16686	0.0070407	-0.203644	0.0145056
P22033	Methylmalonyl-CoA mutase, mitochondrial	MUT	19.4856	19.8815	19.8478	20.5567	20.2807	20.6175	20.5195	20.2923	20.5143	0.746718	0.0615228	0.703758	0.0601208
P22059	Oxysterol-binding protein 1	OSBP	22.3858	22.6043	22.0845	22.6609	22.6946	22.7775	22.2895	22.9284	22.7036	0.352825	0.186356	0.282351	0.306732
P22061;P22061-2	Protein-L-isoaspartate(D-aspartate) O-methyltransferase	PCMT1	23.9194	23.6111	23.6218	23.3442	23.0854	23.1356	23.2552	23.5175	23.4493	-0.52904	0.00236366	-0.31013	0.224444
P22087;A6NHQ2	rRNA 2-O-methyltransferase fibrillarin	FBL	24.5227	25.1099	25.1241	25.1188	24.8024	25.0487	25.1558	25.0346	25.2883	0.071096	0.817547	0.2407	0.366773
P22090	40S ribosomal protein S4, Y isoform 1	RPS4Y1	22.6138	22.8328	22.6157	22.5705	22.649	22.6713	22.6786	22.5055	22.1913	-0.057181	0.496734	-0.228948	0.265376
P22102;P22102-2	Trifunctional purine biosynthetic protein adenosine-3;Phosphoribosylamine--glycine ligase;Phosphoribosylformylglycinamidine cyclo-ligase;Phosphoribosylglycinamide formyltransferase	GART	23.7692	23.9103	23.9146	23.4768	23.5928	23.6808	23.3696	23.624	23.4738	-0.281225	0.00769382	-0.375557	0.0147849
P22223;P22223-2	Cadherin-3	CDH3	20.9777	21.1014	21.1866	20.146	19.8461	19.723	21.6363	22.005	21.5749	-1.18351	0.0237939	0.650181	0.0486064
P22234;P22234-2	Multifunctional protein ADE2;Phosphoribosylaminoimidazole-succinocarboxamide synthase;Phosphoribosylaminoimidazole carboxylase	PAICS	26.3772	26.5278	26.4888	26.4862	26.6464	26.5154	26.0619	26.3294	25.9506	0.0847318	0.101052	-0.350638	0.0721527
P22307-6;P22307-2;P22307-4;P22307-7;P22307-8;P22307	Non-specific lipid-transfer protein	SCP2	23.466	23.4007	23.4609	22.6509	22.8865	23.0122	23.2671	23.3598	23.6947	-0.592657	0.034374	-0.00197965	0.988928
P22314-2;P22314	Ubiquitin-like modifier-activating enzyme 1	UBA1	25.4425	25.2774	25.3418	25.5196	25.5642	25.4064	25.173	25.0649	24.9767	0.142828	0.185935	-0.282379	0.0239497
P22392-2;P22392;O60361	Nucleoside diphosphate kinase B	NME2	27.2229	27.0339	26.9577	26.3881	26.6272	26.6312	26.8506	26.8991	26.9157	-0.52266	0.0802924	-0.183061	0.20369
P22466	Galanin peptides;Galanin;Galanin message-associated peptide	GAL	19.8545	19.7953	19.7295	20.8844	20.4968	20.532	20.0035	20.0688	18.237	0.844643	0.0129643	-0.356664	0.594807
P22570-6;P22570-5;P22570;P22570-2;P22570-7;P22570-3;P22570-4	NADPH:adrenodoxin oxidoreductase, mitochondrial	FDXR	20.9515	20.7906	21.0443	20.4497	19.6894	19.5759	20.757	20.4467	20.1447	-1.02378	0.0680667	-0.479312	0.155008
P22626;P22626-2	Heterogeneous nuclear ribonucleoproteins A2/B1	HNRNPA2B1	28.5045	28.3847	28.3321	28.4432	28.3224	28.4486	28.4731	28.6511	28.686	-0.00233647	0.972218	0.196293	0.234405
P22670	MHC class II regulatory factor RFX1	RFX1	18.6241	17.6016	17.2662	17.2919	17.8362	NA	17.3652	NA	17.643	-0.266659	0.610922	-0.32653	0.685156
P22681	E3 ubiquitin-protein ligase CBL	CBL	20.3804	19.7858	19.732	18.7212	19.7423	19.2389	20.3678	19.7227	19.9623	-0.731943	0.267797	0.0515031	0.62693
P22695	Cytochrome b-c1 complex subunit 2, mitochondrial	UQCRC2	23.9613	24.1471	24.3076	23.8124	23.7863	23.8328	24.1728	23.8892	23.9009	-0.328127	0.0752329	-0.151023	0.502634
P22830;P22830-2	Ferrochelatase, mitochondrial	FECH	21.1099	21.175	21.2515	22.0255	22.1041	21.6546	21.4002	21.615	21.9948	0.749252	0.0494565	0.491186	0.0663531
P23193;P23193-2;Q15560-2;Q15560	Transcription elongation factor A protein 1	TCEA1	24.2556	24.3108	24.2699	24.3821	24.2096	24.0585	24.0331	24.5735	24.6749	-0.0620526	0.596532	0.148358	0.516522
P23229-4;P23229-2;P23229-5;P23229-3;P23229-9;P23229-6;P23229;P23229-7	Integrin alpha-6;Integrin alpha-6 heavy chain;Integrin alpha-6 light chain;Processed integrin alpha-6	ITGA6	21.7154	21.318	21.5899	21.727	21.8068	21.725	21.9748	21.7688	21.8626	0.211877	0.276609	0.327686	0.0336811
P23246;P23246-2	Splicing factor, proline- and glutamine-rich	SFPQ	26.2234	26.1287	26.2109	25.8603	26.0442	26.0662	26.2776	26.1812	26.0899	-0.19741	0.144859	-0.00473481	0.9425
P23258;Q9NRH3	Tubulin gamma-1 chain;Tubulin gamma-2 chain	TUBG1;TUBG2	23.1369	23.1224	23.1948	22.8945	22.9456	22.9345	22.9402	22.7858	22.7553	-0.226512	0.0123228	-0.324284	0.0440143
P23284	Peptidyl-prolyl cis-trans isomerase B	PPIB	25.2971	25.3826	25.2319	25.4447	25.4818	25.3236	25.2546	25.7149	25.6339	0.112808	0.0233111	0.230564	0.236738
P23368;P23368-2	NAD-dependent malic enzyme, mitochondrial	ME2	23.2677	22.9537	23.0809	23.4021	23.3471	23.5747	23.0747	22.8835	22.7716	0.340559	0.0862311	-0.19083	0.109744
P23381;P23381-2	Tryptophan--tRNA ligase, cytoplasmic;T1-TrpRS;T2-TrpRS	WARS	24.2317	24.1317	24.2661	23.6605	23.8502	23.7691	24.88	24.8554	24.7539	-0.449875	0.0353172	0.619913	0.0123524
P23396;P23396-2	40S ribosomal protein S3	RPS3	25.6806	25.7004	25.7628	25.789	25.7446	25.706	25.8183	25.9001	25.8901	0.0319329	0.575052	0.154922	0.0206423
P23434	Glycine cleavage system H protein, mitochondrial	GCSH	24.1984	24.1916	23.5955	24.1234	24.1072	23.875	24.3474	23.2562	23.0994	0.0399762	0.770277	-0.427523	0.307512
P23458	Tyrosine-protein kinase JAK1	JAK1	18.1273	17.5868	17.5634	19.0028	19.4675	19.0895	18.3893	18.5678	17.8023	1.42741	0.0399865	0.493951	0.179816
P23469-3;P23469-2;P23469	Receptor-type tyrosine-protein phosphatase epsilon	PTPRE	19.2613	19.0868	19.2947	19.2727	19.5325	18.9316	19.0791	19.1878	19.1495	0.031307	0.905693	-0.0754867	0.485151
P23497-7;P23497-6;P23497-5;P23497-2;P23497-3;P23497;P23497-4;Q9H930-3;Q9H930-1;Q9H930-2;Q9H930	Nuclear autoantigen Sp-100	SP100	17.6506	18.7764	17.6207	19.6351	19.2836	19.6079	19.5822	19.2066	19.3075	1.49295	0.0939018	1.34953	0.101073
P23526;P23526-2	Adenosylhomocysteinase	AHCY	26.1642	25.8565	25.7751	25.1609	25.2631	25.4191	25.5375	25.7551	25.6386	-0.650909	0.0750047	-0.288204	0.231302
P23528	Cofilin-1	CFL1	29.3493	29.3183	29.2849	28.977	28.9544	28.9764	29.4952	29.5466	29.6362	-0.348269	0.00328277	0.241852	0.0558108
P23588;P23588-2	Eukaryotic translation initiation factor 4B	EIF4B	25.277	25.3984	25.0817	24.7274	24.5719	24.3437	25.6111	25.2031	25.2796	-0.704721	0.0131702	0.112238	0.552742
P23610	Factor VIII intron 22 protein	F8A1	21.3757	20.8908	21.0746	19.7087	20.1444	19.5541	20.6409	20.4161	19.9251	-1.3113	0.0443041	-0.786317	0.0571503
P23634-7;P23634-6;P23634-8;P23634;P23634-5;P23634-4;P23634-3;P23634-2	Plasma membrane calcium-transporting ATPase 4	ATP2B4	19.8549	20.2715	20.3148	20.1572	20.148	19.6126	20.9528	20.387	20.3616	-0.17444	0.609872	0.420112	0.341493
P23786	Carnitine O-palmitoyltransferase 2, mitochondrial	CPT2	19.7467	19.5635	19.79	20.818	20.3777	20.459	19.7116	19.8591	20.0469	0.851488	0.01855	0.172481	0.240293
P23919;P23919-2	Thymidylate kinase	DTYMK	23.0765	23.1711	23.1174	23.1168	22.7349	23.0643	23.3655	22.7834	23.4011	-0.149721	0.412414	0.0616598	0.809518
P23921	Ribonucleoside-diphosphate reductase large subunit	RRM1	22.2054	21.0491	21.5855	20.8594	21.3968	21.2617	21.3295	21.455	21.5839	-0.440703	0.465232	-0.157233	0.717906
P24534	Elongation factor 1-beta	EEF1B2	26.8514	26.6217	26.7157	25.7184	25.698	25.9135	26.2451	25.9539	26.1322	-0.952975	0.0101253	-0.619195	0.00164812
P24539	ATP synthase F(0) complex subunit B1, mitochondrial	ATP5F1	24.5642	23.6577	24.1535	24.667	25.066	25.1541	25.772	25.723	25.8791	0.837233	0.162072	1.66624	0.0216602
P24666;P24666-4;P24666-3;P24666-2	Low molecular weight phosphotyrosine protein phosphatase	ACP1	24.2994	24.4132	24.02	23.8225	23.6731	23.6756	23.6546	23.7527	23.9817	-0.520437	0.0464646	-0.447841	0.160324
P24752	Acetyl-CoA acetyltransferase, mitochondrial	ACAT1	25.4927	25.4931	25.5031	25.7713	25.9331	26.08	25.3205	25.5085	25.2492	0.43183	0.0376344	-0.136876	0.228178
P24821-4;P24821;P24821-6;P24821-5;P24821-2;P24821-3	Tenascin	TNC	16.8637	15.5919	15.228	18.8199	17.993	17.0115	19.3738	19.0273	18.4846	2.04693	0.00798217	3.06738	0.00842923
P24928;P24928-2	DNA-directed RNA polymerase II subunit RPB1	POLR2A	21.189	21.2238	21.2982	20.7032	20.4963	20.7356	21.0337	21.0979	20.8072	-0.591993	0.0141889	-0.257445	0.159034
P24941;P24941-2;Q00526	Cyclin-dependent kinase 2;Cyclin-dependent kinase 3	CDK2;CDK3	19.896	21.69	20.8897	21.0373	21.5445	21.0732	21.7275	21.8672	22.0662	0.393061	0.41563	1.06172	0.157988
P25054-2;P25054	Adenomatous polyposis coli protein	APC	12.1493	12.4898	12.1599	15.5547	14.611	14.6788	13.146	14.3729	14.8421	2.68187	0.0194472	1.85406	0.0625314
P25098;P35626	Beta-adrenergic receptor kinase 1	ADRBK1	18.3162	18.5145	18.6862	18.3741	17.06	18.1688	17.2281	18.1671	16.5791	-0.638003	0.284701	-1.18087	0.146637
P25205;P25205-2	DNA replication licensing factor MCM3	MCM3	24.5448	24.5466	24.5601	24.2438	23.9863	24.2742	24.4287	24.5224	24.4718	-0.382398	0.0501533	-0.0761647	0.107438
P25208	Nuclear transcription factor Y subunit beta	NFYB	20.8532	21.5353	20.8358	21.1603	21.2432	21.2255	21.3907	21.2559	21.2383	0.134917	0.594155	0.220215	0.4756
P25325;P25325-2	3-mercaptopyruvate sulfurtransferase	MPST	21.176	21.4224	21.215	20.656	20.7926	20.8113	20.5783	20.5599	20.5744	-0.517859	0.0155193	-0.700288	0.0134484
P25398	40S ribosomal protein S12	RPS12	27.9757	28.0634	28.0773	27.7368	27.8149	27.7061	27.4536	27.5022	27.5498	-0.286176	0.0214474	-0.536933	0.000515989
P25440-4;P25440-3;P25440;P25440-2	Bromodomain-containing protein 2	BRD2	18.6727	18.4977	18.8579	18.9054	18.9246	18.7278	18.2453	18.405	18.6307	0.176522	0.392643	-0.249075	0.124577
P25445-6;P25445	Tumor necrosis factor receptor superfamily member 6	FAS	NA	16.9688	NA	18.86	19.0003	19.249	17.644	18.8412	16.6079	2.06757	NA	0.728852	NA
P25490;Q96MM3;O15391	Transcriptional repressor protein YY1	YY1	18.7338	19.4824	19.2218	18.3926	18.8465	18.3933	19.3564	19.4816	19.2489	-0.601896	0.051196	0.216309	0.398769
P25685;P25685-2	DnaJ homolog subfamily B member 1	DNAJB1	24.3518	24.4746	24.4031	24.7936	24.7887	24.8643	24.3443	24.364	24.4567	0.40566	0.0126964	-0.0214974	0.697728
P25705;P25705-2;P25705-3	ATP synthase subunit alpha, mitochondrial	ATP5A1	26.8094	26.728	26.7825	27.1177	26.9065	27.0124	26.7152	26.962	26.9467	0.238924	0.0240639	0.101343	0.416794
P25786;P25786-2	Proteasome subunit alpha type-1	PSMA1	24.7312	25.044	25.0665	24.9785	24.6535	24.682	24.866	25.0261	25.1089	-0.175893	0.493305	0.0530911	0.354513
P25787	Proteasome subunit alpha type-2	PSMA2	24.8581	25.0393	25.171	24.6131	24.7308	24.8668	24.3275	24.891	24.0605	-0.285912	0.00511039	-0.596459	0.166637
P25788-2;P25788	Proteasome subunit alpha type-3	PSMA3	23.3142	23.0905	23.1234	22.8175	23.0281	23.0239	22.8636	22.5112	22.4271	-0.21955	0.254972	-0.575379	0.0148744
P25789;P25789-2	Proteasome subunit alpha type-4	PSMA4	24.6101	24.1112	24.3223	24.2134	24.3023	24.3188	24.3185	24.4109	24.0722	-0.0697011	0.725777	-0.0807166	0.713076
P25963	NF-kappa-B inhibitor alpha	NFKBIA	18.2757	18.4268	18.1669	16.9232	18.6501	20.1319	18.4228	18.9353	17.164	0.278581	0.798604	-0.115743	0.823235
P26006;P26006-1	Integrin alpha-3;Integrin alpha-3 heavy chain;Integrin alpha-3 light chain	ITGA3	23.7858	23.7699	23.587	23.2776	23.4304	23.4944	23.9186	24.067	24.3024	-0.313478	0.121698	0.381724	0.158682
P26038	Moesin	MSN	25.8909	25.8257	25.6151	25.4625	25.4897	25.3902	25.7831	25.7571	25.8088	-0.329751	0.0303698	0.00580119	0.956683
P26196	Probable ATP-dependent RNA helicase DDX6	DDX6	23.2735	23.097	23.1939	22.9505	22.9927	22.8298	23.0185	22.8302	22.8867	-0.263795	0.0821159	-0.276348	0.00324151
P26358;P26358-2;P26358-3	DNA (cytosine-5)-methyltransferase 1	DNMT1	23.2662	23.2588	23.1971	22.9106	23.0966	22.9486	22.9215	23.2212	23.2586	-0.255436	0.0447576	-0.106925	0.474025
P26368-2;P26368	Splicing factor U2AF 65 kDa subunit	U2AF2	24.4934	24.465	24.4708	24.5676	24.5441	24.6387	25.6374	25.1457	25.3937	0.107073	0.0722995	0.91583	0.02068
P26373;P26373-2	60S ribosomal protein L13	RPL13	27.0323	27.3964	27.3119	27.0597	27.1019	27.1066	27.1827	27.3039	27.2926	-0.157473	0.24241	0.0129011	0.874156
P26440;P26440-2	Isovaleryl-CoA dehydrogenase, mitochondrial	IVD	22.034	22.044	22.1091	21.758	21.5178	21.6228	21.7213	21.6375	21.7864	-0.4295	0.0311312	-0.347289	0.00725758
P26583	High mobility group protein B2	HMGB2	24.7048	24.6856	24.6799	23.952	24.0205	23.4912	23.8683	23.9646	24.1763	-0.868855	0.0330245	-0.687044	0.0195851
P26599;P26599-2;P26599-3	Polypyrimidine tract-binding protein 1	PTBP1	27.3037	27.2205	27.211	26.9962	27.0414	26.9449	27.2125	27.2215	27.1349	-0.250887	0.0220167	-0.0554133	0.191859
P26639;P26639-2;A2RTX5-2;A2RTX5	Threonine--tRNA ligase, cytoplasmic	TARS	25.3111	25.2438	25.2485	25.0251	24.9807	24.7706	25.0646	25.1552	25.0813	-0.342358	0.0373789	-0.167489	0.0667401
P26640;P26640-2	Valine--tRNA ligase	VARS	24.7013	24.534	24.5623	23.7889	23.8156	23.8784	24.2479	24.2512	24.1792	-0.771554	0.00839059	-0.373089	0.0171472
P26641;P26641-2	Elongation factor 1-gamma	EEF1G	27.4765	27.5137	27.5876	27.6388	27.7014	27.7029	27.8004	27.6263	27.5038	0.155114	0.0181489	0.117589	0.423086
P26885	Peptidyl-prolyl cis-trans isomerase FKBP2	FKBP2	24.333	23.0325	23.0867	24.2436	24.6148	23.2007	24.2248	24.1858	22.8995	0.535632	0.416125	0.285987	0.577846
P27105;P27105-2	Erythrocyte band 7 integral membrane protein	STOM	21.68	20.2182	21.0549	21.8717	21.9621	22.2893	22.0818	21.9318	22.1331	1.05664	0.146834	1.0645	0.106716
P27144	Adenylate kinase 4, mitochondrial	AK4	23.4352	23.4569	23.3684	23.8387	23.6612	23.7566	24.0079	24.2642	24.2752	0.332017	0.0352271	0.762281	0.0164686
P27348	14-3-3 protein theta	YWHAQ	26.9595	27.0814	26.7904	27.3151	26.8902	26.5252	27.4681	27.1553	27.1414	-0.0335636	0.87965	0.31117	0.134003
P27361;P27361-2;P27361-3	Mitogen-activated protein kinase 3	MAPK3	19.7601	20.709	19.6562	19.5844	19.7832	20.1508	20.4544	20.7316	20.6242	-0.202337	0.670698	0.561621	0.183553
P27448-8;P27448-3;P27448-4;P27448-2;P27448;P27448-6;P27448-7	MAP/microtubule affinity-regulating kinase 3	MARK3	18.0435	16.622	18.1422	16.289	16.1014	16.3375	17.747	16.7947	16.5642	-1.35989	0.0835652	-0.567239	0.391595
P27540-2;P27540-3;P27540-4;P27540	Aryl hydrocarbon receptor nuclear translocator	ARNT	17.76	17.1405	16.1408	NA	14.8606	17.298	16.9177	16.4889	16.4014	-0.934494	0.799008	-0.411111	0.350554
P27635;Q96L21	60S ribosomal protein L10	RPL10	25.9314	26.3707	25.7112	25.8136	25.8257	25.9321	25.9469	26.0084	25.485	-0.147328	0.574524	-0.191029	0.225855
P27694	Replication protein A 70 kDa DNA-binding subunit;Replication protein A 70 kDa DNA-binding subunit, N-terminally processed	RPA1	23.4542	23.2099	23.6547	23.469	23.5105	23.467	23.0457	23.4067	23.1202	0.0425154	0.792371	-0.248747	0.385346
P27695	DNA-(apurinic or apyrimidinic site) lyase;DNA-(apurinic or apyrimidinic site) lyase, mitochondrial	APEX1	26.8786	27.2859	27.2573	26.114	25.943	26.0506	26.3233	26.6955	26.3527	-1.10473	0.0240702	-0.683423	0.0253877
P27708;P31327-2;P31327;P31327-3	CAD protein;Glutamine-dependent carbamoyl-phosphate synthase;Aspartate carbamoyltransferase;Dihydroorotase	CAD	23.1898	23.3587	23.2131	22.3873	22.4089	22.4704	23.0104	22.8493	22.8685	-0.831661	0.00542943	-0.344438	0.0686818
P27797	Calreticulin	CALR	26.6656	26.7283	26.7381	27.0879	27.0065	27.0678	27.3233	27.2814	27.1785	0.343382	0.014753	0.550399	0.0127631
P27816;P27816-6;P27816-2;P27816-7	Microtubule-associated protein 4	MAP4	24.4124	24.3554	24.2044	24.251	24.07	24.2448	24.7359	24.6969	24.7028	-0.135461	0.289762	0.387797	0.0198905
P27824;P27824-2;P27824-3	Calnexin	CANX	25.0813	25.0533	25.0927	24.8662	24.8271	24.9278	25.5268	25.4718	25.4825	-0.202055	0.00857487	0.41792	0.00148412
P28066;P28066-2	Proteasome subunit alpha type-5	PSMA5	25.8639	25.6186	26.0366	25.2935	25.2366	25.2657	24.7868	24.9763	25.0284	-0.574456	0.0361524	-0.909224	0.0213191
P28070	Proteasome subunit beta type-4	PSMB4	22.6502	22.3543	22.551	22.5619	22.4627	22.3107	22.4421	22.4269	22.2467	-0.0733832	0.542763	-0.146605	0.324194
P28072	Proteasome subunit beta type-6	PSMB6	25.5544	25.0921	25.3019	25.5571	24.8795	25.0111	25.1224	24.6151	24.4196	-0.166914	0.197613	-0.597128	0.0529713
P28074;P28074-3;P28074-2	Proteasome subunit beta type-5	PSMB5	23.4338	23.3768	23.4298	23.2591	23.0664	23.3037	23.0002	23.0268	23.2611	-0.203746	0.0660391	-0.317456	0.0556855
P28288;P28288-2	ATP-binding cassette sub-family D member 3	ABCD3	21.2487	21.0281	21.0111	21.8795	22.0011	21.6282	21.5467	21.6092	21.5164	0.740268	0.0238498	0.461428	0.0320251
P28290-3;P28290;P28290-2	Sperm-specific antigen 2	SSFA2	NA	NA	15.144	17.1206	17.5429	16.787	NA	NA	NA	2.00622	NA	NA	NA
P28331-4;P28331-5;P28331;P28331-2;P28331-3	NADH-ubiquinone oxidoreductase 75 kDa subunit, mitochondrial	NDUFS1	22.0131	22.1952	22.2691	21.6476	21.5314	21.7937	21.908	21.8671	21.6688	-0.501582	0.0288558	-0.3445	0.137917
P28340	DNA polymerase delta catalytic subunit	POLD1	21.4388	21.834	22.0384	21.2259	21.3228	21.3396	22.5947	22.1483	22.0042	-0.474303	0.0786581	0.478631	0.308199
P28370;P28370-2	Probable global transcription activator SNF2L1	SMARCA1	19.0084	18.8402	19.0584	18.5107	18.7801	18.3949	18.4696	18.4392	17.4576	-0.407109	0.152061	-0.846857	0.155048
P28482;P28482-2;P31152;Q16659	Mitogen-activated protein kinase 1	MAPK1	22.5151	22.3296	22.5616	23.271	23.3499	23.1769	23.2723	23.0155	23.2412	0.797194	0.021474	0.707558	0.00123119
P28676	Grancalcin	GCA	21.255	21.2738	21.2444	21.2268	21.1026	21.2164	20.8936	21.1809	21.0734	-0.0758234	0.253039	-0.20844	0.120501
P28799;P28799-3;P28799-2	Granulins;Acrogranin;Paragranulin;Granulin-1;Granulin-2;Granulin-3;Granulin-4;Granulin-5;Granulin-6;Granulin-7	GRN	19.6099	20.5354	20.2921	19.8033	19.9619	20.3568	20.8028	20.6677	20.7146	-0.105144	0.700824	0.582564	0.206999
P28838-2;P28838	Cytosol aminopeptidase	LAP3	24.7285	25.0668	25.1157	24.6567	24.7254	24.7779	24.4591	24.645	24.598	-0.250339	0.107136	-0.402971	0.0307016
P29083	General transcription factor IIE subunit 1	GTF2E1	20.8579	21.035	20.8115	20.6797	21.1353	21.0433	21.5057	21.1448	20.7716	0.0512772	0.712667	0.239251	0.370479
P29084	Transcription initiation factor IIE subunit beta	GTF2E2	23.7983	23.0585	23.3097	23.8365	23.6641	23.0218	23.7186	22.9206	22.593	0.118647	0.694024	-0.311402	0.265315
P29144	Tripeptidyl-peptidase 2	TPP2	20.5089	20.6708	20.2425	20.4959	20.7425	20.631	20.513	20.7271	20.6009	0.149043	0.346954	0.139588	0.333666
P29218;P29218-3;P29218-2	Inositol monophosphatase 1	IMPA1	21.8128	21.8757	21.8891	21.9227	21.9864	22.066	22.1512	22.4276	22.5288	0.132474	0.0269616	0.509988	0.0294072
P29317;P29317-2;Q9UF33-2;Q9UF33-3;P54762-5;P54762;P29323-2;P29323-3;Q15375-2;Q15375-4;Q15375;P54753;Q9UF33;P29323;Q06187;Q06187-2;P54764-2;P29320;P29322;P54756-2;P54756	Ephrin type-A receptor 2	EPHA2	23.5537	23.1048	22.986	23.5596	23.6511	23.7244	23.2344	22.9778	22.978	0.430188	0.188776	-0.151471	0.236732
P29350-2;P29350;P29350-3;P29350-4	Tyrosine-protein phosphatase non-receptor type 6	PTPN6	17.8371	17.8183	16.6094	NA	15.7741	NA	18.2643	16.1883	17.5406	-1.6475	NA	-0.0905135	0.918568
P29353;P29353-6;P29353-2;P29353-7;P29353-3;P29353-5;P98077	SHC-transforming protein 1	SHC1	22.4664	22.5664	22.1295	21.6367	21.8584	21.4612	22.2529	22.1943	22.2489	-0.73535	0.00433148	-0.15537	0.395642
P29375-2;P29375	Lysine-specific demethylase 5A	KDM5A	15.5453	15.5707	15.4691	15.867	15.087	15.5427	15.7045	15.5607	16.2816	-0.0295079	0.912727	0.320542	0.329438
P29401;P29401-2	Transketolase	TKT	27.4021	27.2795	27.3325	27.0571	27.0769	27.1717	27.4568	27.2286	27.436	-0.236111	0.051495	0.0358038	0.514355
P29558-2;P29558;Q6XE24-3;Q6XE24-4;Q6XE24-5;Q6XE24-2;Q6XE24	RNA-binding motif, single-stranded-interacting protein 1;RNA-binding motif, single-stranded-interacting protein 3	RBMS1;RBMS3	19.5878	19.4857	NA	21.5484	19.7109	19.7553	21.0724	21.0166	19.808	0.801452	0.427183	1.09557	0.00976728
P29590-5;P29590;P29590-2;P29590-9;P29590-3;P29590-8;P29590-4;P29590-12;P29590-11;P29590-13;P29590-14;P29590-10	Protein PML	PML	21.8703	21.5745	21.6432	19.3267	18.4785	18.9387	20.5206	20.3433	20.968	-2.78136	0.00346058	-1.08536	0.0348022
P29692;P29692-2	Elongation factor 1-delta	EEF1D	27.9322	27.9915	27.909	27.5837	27.6242	27.5396	27.7388	28.09	28.0502	-0.361728	0.000336706	0.0154362	0.896756
P29966	Myristoylated alanine-rich C-kinase substrate	MARCKS	NA	18.1315	17.3304	18.2076	19.2076	19.142	NA	16.4311	NA	1.12147	0.158771	-1.29982	NA
P29992;O95837	Guanine nucleotide-binding protein subunit alpha-11	GNA11	21.5706	21.4792	21.6264	22.3923	22.3916	22.2901	21.9808	22.0737	22.0094	0.799294	0.00816021	0.462584	0.020008
P30038-3;P30038;P30038-2	Delta-1-pyrroline-5-carboxylate dehydrogenase, mitochondrial	ALDH4A1	21.4235	21.2913	21.2404	20.4074	20.8156	20.7584	21.5773	22.0643	22.2144	-0.657939	0.0667774	0.633598	0.124124
P30040;P30040-2	Endoplasmic reticulum resident protein 29	ERP29	25.8963	25.8227	25.8364	25.0784	25.0594	25.0783	25.5604	25.6824	25.5001	-0.779783	0.000600676	-0.270856	0.0534382
P30041	Peroxiredoxin-6	PRDX6	26.9181	26.7917	26.5979	26.8786	26.7476	26.7555	26.2332	26.3171	26.185	0.024699	0.745807	-0.524125	0.02379
P30042;P30042-2	ES1 protein homolog, mitochondrial	C21orf33	22.7745	23.1226	22.9606	22.2536	22.1556	22.4163	22.5591	23.1783	23.1591	-0.677383	0.0428687	0.0129325	0.924856
P30043	Flavin reductase (NADPH)	BLVRB	23.2687	23.19	23.2621	23.1066	23.0388	23.153	23.2838	23.3686	23.3494	-0.140799	0.0129838	0.0936769	0.18622
P30044;P30044-2;P30044-3;P30044-4	Peroxiredoxin-5, mitochondrial	PRDX5	26.8912	26.6971	26.7629	25.8429	26.0369	25.8517	26.5107	26.4846	26.544	-0.873248	0.0165075	-0.270638	0.0388039
P30046;P30046-2;A6NHG4	D-dopachrome decarboxylase;D-dopachrome decarboxylase-like protein	DDT;DDTL	25.214	25.3556	25.2953	24.4612	24.4411	24.4343	24.1823	24.5347	24.4331	-0.842782	0.00316915	-0.904963	0.00504398
P30048-2;P30048	Thioredoxin-dependent peroxide reductase, mitochondrial	PRDX3	26.3269	26.4466	26.6366	26.2569	26.4028	26.3328	26.4835	26.0417	26.4878	-0.139179	0.234339	-0.132345	0.500481
P30049	ATP synthase subunit delta, mitochondrial	ATP5D	24.6676	24.6283	24.6668	23.2164	25.2471	25.3019	24.9806	25.1296	25.0487	-0.0657916	0.932995	0.398724	0.0185124
P30050;P30050-2	60S ribosomal protein L12	RPL12	27.6367	27.726	27.8845	26.9506	27.0209	27.0472	26.9788	27.2164	27.3558	-0.742832	0.00407131	-0.565433	0.00671009
P30084	Enoyl-CoA hydratase, mitochondrial	ECHS1	25.6814	25.5922	24.8366	25.4982	25.2375	25.4676	25.8993	25.8383	25.2163	0.031032	0.928017	0.281219	0.0300723
P30085;P30085-2	UMP-CMP kinase	CMPK1	24.8669	24.8548	25.0132	24.2257	24.1901	24.4586	24.9605	24.9089	24.9454	-0.620126	0.00289988	0.0266523	0.638343
P30086	Phosphatidylethanolamine-binding protein 1;Hippocampal cholinergic neurostimulating peptide	PEBP1	26.9708	26.8397	26.9551	26.2398	26.2104	26.2448	26.5272	26.5808	26.5348	-0.690205	0.00201835	-0.374256	0.0232624
P30101	Protein disulfide-isomerase A3	PDIA3	27.369	27.2966	27.303	26.945	27.0037	27.0034	27.092	27.1144	27.0246	-0.338851	0.0154646	-0.245848	0.0163464
P30153	Serine/threonine-protein phosphatase 2A 65 kDa regulatory subunit A alpha isoform	PPP2R1A	26.0646	26.0453	26.0657	26.2168	25.9707	25.9477	26.2849	26.2514	26.2228	-0.013493	0.886834	0.194477	0.0095449
P30154-4;P30154;P30154-2;P30154-5;P30154-3	Serine/threonine-protein phosphatase 2A 65 kDa regulatory subunit A beta isoform	PPP2R1B	22.6876	22.1129	22.3726	22.465	22.149	22.3709	22.4323	22.4964	22.4863	-0.0627433	0.518042	0.080617	0.705684
P30260;P30260-2	Cell division cycle protein 27 homolog	CDC27	21.3586	20.9694	21.1013	21.6745	21.5324	21.392	21.3495	21.2925	21.4782	0.389901	0.0462279	0.2303	0.196637
P30405;P30405-2	Peptidyl-prolyl cis-trans isomerase F, mitochondrial	PPIF	22.5818	22.7001	22.351	23.1426	22.8997	22.7579	22.3414	22.2711	21.9864	0.389134	0.0653189	-0.344653	0.0248092
P30419;P30419-2	Glycylpeptide N-tetradecanoyltransferase 1	NMT1	23.8	23.8254	23.4686	23.6982	23.4198	23.4679	23.6448	23.5096	23.4113	-0.1694	0.298442	-0.176136	0.144409
P30453;P30457;P30450;P18462;P10316;P01891	HLA class I histocompatibility antigen, A-34 alpha chain;HLA class I histocompatibility antigen, A-66 alpha chain;HLA class I histocompatibility antigen, A-26 alpha chain;HLA class I histocompatibility antigen, A-25 alpha chain;HLA class I histocompatibility antigen, A-69 alpha chain;HLA class I histocompatibility antigen, A-68 alpha chain	HLA-A	23.7738	23.8485	23.5487	24.2218	23.9626	24.2067	24.37	24.5098	24.5226	0.406697	0.124028	0.743767	0.0236982
P30488;P30487;P30483;P30485;P30481;P30461	HLA class I histocompatibility antigen, B-50 alpha chain;HLA class I histocompatibility antigen, B-49 alpha chain;HLA class I histocompatibility antigen, B-45 alpha chain;HLA class I histocompatibility antigen, B-47 alpha chain;HLA class I histocompatibility antigen, B-44 alpha chain;HLA class I histocompatibility antigen, B-13 alpha chain	HLA-B	23.3096	23.3335	23.2877	24.0343	24.0258	24.0656	24.0572	23.8742	23.9245	0.731599	0.00116291	0.641671	0.00856423
P30519;P30519-2	Heme oxygenase 2	HMOX2	22.9786	22.9862	23.0867	23.2713	23.3338	23.3882	23.6307	24.0437	23.9506	0.313954	0.00293139	0.857817	0.0181188
P30520	Adenylosuccinate synthetase isozyme 2	ADSS	23.9075	23.5756	23.6265	23.4741	23.2485	23.3213	23.2036	23.1243	23.2444	-0.355232	0.0121797	-0.512399	0.0345312
P30530-2;P30530	Tyrosine-protein kinase receptor UFO	AXL	20.6214	19.9489	20.0505	21.1558	20.9584	20.9471	20.3861	20.6632	20.8785	0.813523	0.029664	0.435664	0.325392
P30533	Alpha-2-macroglobulin receptor-associated protein	LRPAP1	20.6684	21.1443	21.0488	20.6105	21.26	21.4277	20.826	21.0877	20.714	0.145547	0.370292	-0.0779602	0.639279
P30536	Translocator protein	TSPO	21.1987	21.3803	20.0322	19.6031	19.7884	19.934	20.5297	20.0104	20.239	-1.09522	0.159135	-0.610654	0.312491
P30566;P30566-2	Adenylosuccinate lyase	ADSL	23.0057	23.6481	23.1565	22.8288	22.7403	23.1386	23.0567	23.4079	22.9605	-0.367528	0.311861	-0.128407	0.292155
P30622-2;P30622-1;P30622	CAP-Gly domain-containing linker protein 1	CLIP1	21.2695	21.6126	21.6096	20.3396	20.2639	20.2072	21.1298	21.3233	21.3363	-1.22705	0.014495	-0.234133	0.0386584
P30626-2;P30626;P30626-3	Sorcin	SRI	24.2352	23.8188	23.7705	23.8773	23.6498	23.0614	23.7908	23.3904	23.617	-0.412029	0.121222	-0.34211	0.0684026
P30711;P30711-2	Glutathione S-transferase theta-1	GSTT1	20.2841	20.971	20.8363	18.8085	19.1206	19.988	20.035	20.8437	20.2965	-1.39142	0.0414039	-0.305371	0.130008
P30740;P30740-2;O75830	Leukocyte elastase inhibitor	SERPINB1	21.5501	22.0686	21.7286	21.5395	21.3913	21.2946	21.8	22.0514	21.8049	-0.373986	0.194877	0.102991	0.318712
P30837	Aldehyde dehydrogenase X, mitochondrial	ALDH1B1	23.4125	23.5851	23.6977	23.7839	24.0896	23.9907	23.4501	23.7982	23.4221	0.389639	0.0241982	-0.00827662	0.959081
P30876	DNA-directed RNA polymerase II subunit RPB2	POLR2B	21.2694	21.3707	21.5022	21.4431	21.269	21.1993	20.9715	21.0619	21.3938	-0.0769933	0.633365	-0.2384	0.0670704
P31040;P31040-2;P31040-3	Succinate dehydrogenase [ubiquinone] flavoprotein subunit, mitochondrial	SDHA	24.9838	24.799	24.1758	24.2648	24.1845	23.9839	25.0118	24.2436	24.3936	-0.508441	0.0874536	-0.103164	0.700812
P31150	Rab GDP dissociation inhibitor alpha	GDI1	20.8635	21.2493	21.2885	21.0542	21.1649	20.9399	20.8692	20.735	20.5911	-0.080688	0.655913	-0.401964	0.19652
P31153;P31153-2;Q00266	S-adenosylmethionine synthase isoform type-2	MAT2A	24.1648	24.3559	24.2343	23.804	23.8452	23.9405	24.0915	24.365	24.1911	-0.388453	0.0261954	-0.0357869	0.275642
P31321	cAMP-dependent protein kinase type I-beta regulatory subunit	PRKAR1B	20.3824	19.6591	19.7339	19.4946	18.6957	19.5283	19.573	19.2549	18.5912	-0.685628	0.104526	-0.785435	0.0666083
P31323	cAMP-dependent protein kinase type II-beta regulatory subunit	PRKAR2B	16.9335	17.0704	17.6568	17.6376	17.9809	17.7599	16.1302	18.1306	15.9554	0.572564	0.141822	-0.481489	0.613837
P31350;P31350-2	Ribonucleoside-diphosphate reductase subunit M2	RRM2	22.5096	22.431	22.3412	22.7933	22.773	22.7821	22.9272	22.9396	23.0123	0.355597	0.0162409	0.532484	0.0188343
P31431-2;P31431	Syndecan-4	SDC4	20.1693	20.0156	20.0622	20.9449	21.2452	21.7757	21.2641	20.2602	20.9997	1.23956	0.044563	0.758945	0.100823
P31483	Nucleolysin TIA-1 isoform p40	TIA1	17.0734	17.3768	NA	19.0928	19.2011	18.7905	17.2652	19.1464	19.2031	1.80304	0.0322869	1.3131	0.431288
P31483-2	Nucleolysin TIA-1 isoform p40	TIA1	22.2213	22.116	22.0787	22.3443	22.1413	22.3025	21.7292	22.3732	22.2885	0.124008	0.162835	-0.00840792	0.975466
P31689;P31689-2	DnaJ homolog subfamily A member 1	DNAJA1	24.7753	25.5803	25.4352	26.1189	25.9925	26.095	25.4193	25.4929	25.8383	0.805169	0.101725	0.31988	0.275492
P31751;P31751-2;Q9Y243-2;Q9Y243	RAC-beta serine/threonine-protein kinase	AKT2	17.3854	18.8768	19.1373	19.1616	19.3411	19.4847	18.8454	19.1076	16.8202	0.862619	0.20035	-0.208753	0.868448
P31930	Cytochrome b-c1 complex subunit 1, mitochondrial	UQCRC1	24.7829	24.8707	24.8489	24.3501	24.4068	24.4694	24.8504	24.7355	24.7625	-0.425445	0.00333985	-0.0513738	0.488769
P31937	3-hydroxyisobutyrate dehydrogenase, mitochondrial	HIBADH	23.5857	23.473	23.4336	23.3844	23.4654	23.4632	23.5753	23.7383	23.743	-0.0597658	0.491555	0.188102	0.200837
P31939;P31939-2	Bifunctional purine biosynthesis protein PURH;Phosphoribosylaminoimidazolecarboxamide formyltransferase;IMP cyclohydrolase	ATIC	24.9619	25.159	25.1692	24.8354	24.9089	24.7811	24.7905	24.7632	24.705	-0.254893	0.0777233	-0.343804	0.0602179
P31942-2;P31942;P31942-3;P31942-4;P31942-6;P31942-5	Heterogeneous nuclear ribonucleoprotein H3	HNRNPH3	24.6864	24.4448	24.5363	24.5557	24.5979	24.6346	24.2862	24.7702	24.7724	0.0402438	0.688958	0.053777	0.835803
P31943	Heterogeneous nuclear ribonucleoprotein H;Heterogeneous nuclear ribonucleoprotein H, N-terminally processed	HNRNPH1	26.9068	26.8367	26.8406	26.4075	26.5921	26.6422	26.6805	26.5361	26.8444	-0.314105	0.0784353	-0.174384	0.197417
P31946-2;P31946	14-3-3 protein beta/alpha;14-3-3 protein beta/alpha, N-terminally processed	YWHAB	26.2529	26.2803	26.0116	25.3908	24.8416	25.3228	26.464	26.3517	26.1774	-0.996546	0.0480369	0.149421	0.0681381
P31947;P31947-2	14-3-3 protein sigma	SFN	29.4877	27.4448	28.2605	27.3721	27.7538	27.0743	29.1903	27.751	27.9845	-0.997599	0.2933	-0.0890821	0.696441
P31948;P31948-2;P31948-3	Stress-induced-phosphoprotein 1	STIP1	25.8013	25.8175	25.8752	25.8126	25.8237	25.8428	25.608	25.4647	25.7092	-0.0049728	0.752717	-0.237375	0.0552796
P31949	Protein S100-A11;Protein S100-A11, N-terminally processed	S100A11	27.3554	28.2187	28.1478	28.2979	28.4048	28.5321	28.5016	28.1093	28.5606	0.504319	0.155824	0.483197	0.315755
P32119;P32119-2	Peroxiredoxin-2	PRDX2	25.8563	26.2298	26.4453	26.1159	26.03	26.1243	26.3407	25.853	25.6951	-0.0871246	0.670993	-0.214222	0.61717
P32320	Cytidine deaminase	CDA	23.5165	23.7022	23.1525	23.3032	23.3074	23.8941	24.6487	24.8336	24.6768	0.0444888	0.911099	1.26266	0.0105652
P32322;P32322-2;P32322-3	Pyrroline-5-carboxylate reductase 1, mitochondrial	PYCR1	23.3633	23.4016	23.413	23.8546	23.8726	23.8973	23.564	23.708	23.8077	0.482244	0.000153487	0.30062	0.0330848
P32455;P32456	Interferon-induced guanylate-binding protein 1;Interferon-induced guanylate-binding protein 2	GBP1;GBP2	19.5188	19.27	18.629	17.0845	18.8115	18.4524	19.8671	18.3844	18.5431	-1.02318	0.286397	-0.207755	0.623408
P32780;P32780-2	General transcription factor IIH subunit 1	GTF2H1	20.1567	19.9879	19.8367	20.2153	19.3708	19.578	20.2093	19.7521	18.6239	-0.272432	0.297578	-0.465367	0.348222
P32856-3;P32856-2;P32856	Syntaxin-2	STX2	17.6214	17.7538	17.6914	19.0676	18.6839	18.9765	18.7751	19.2664	19.0907	1.22048	0.0152523	1.35525	0.00605462
P32929-2;P32929-3;P32929	Cystathionine gamma-lyase	CTH	22.2158	21.6611	18.2923	21.2305	21.5776	21.4849	NA	22.1457	22.2384	0.707983	0.633106	1.46902	0.422213
P32969	60S ribosomal protein L9	RPL9	27.6238	27.9346	27.7391	27.4626	27.4302	27.4129	27.4918	27.4148	27.5068	-0.330599	0.0793288	-0.294726	0.126622
P32970;P32970-2	CD70 antigen	CD70	21.8961	22.4564	22.5014	21.3207	21.3585	21.4293	23.4148	23.5671	23.6061	-0.915162	0.0328213	1.24472	0.0118989
P33176;O60282;O60282-2	Kinesin-1 heavy chain	KIF5B	24.1706	24.2343	24.1352	23.9882	23.7656	23.7156	24.3794	24.148	24.1194	-0.356957	0.0561848	0.0355478	0.728131
P33240-2;P33240	Cleavage stimulation factor subunit 2	CSTF2	22.9307	22.4753	22.6346	22.2876	22.191	22.1779	22.5375	22.1812	22.4399	-0.46137	0.0469101	-0.293949	0.0359525
P33316	Deoxyuridine 5-triphosphate nucleotidohydrolase, mitochondrial	DUT	25.1242	24.6092	25.1101	24.0787	24.6451	24.7337	24.3258	24.4887	24.4724	-0.461982	0.280247	-0.518897	0.126531
P33527-7;P33527-4;P33527-3;P33527;P33527-9;P33527-8;P33527-6;P33527-5;P33527-2	Multidrug resistance-associated protein 1	ABCC1	17.452	17.9445	17.0046	17.3094	18.5141	16.7669	18.9916	18.7511	18.4211	0.0630517	0.827586	1.25423	0.0311353
P33981-2;P33981	Dual specificity protein kinase TTK	TTK	17.8527	17.5732	17.5801	17.6643	17.6223	17.4372	18.0766	17.2537	17.3313	-0.0940687	0.32523	-0.114782	0.570369
P33991;Q9UJA3-2;Q9UJA3-3;Q9UJA3;Q9UJA3-4	DNA replication licensing factor MCM4	MCM4	24.2789	24.5675	24.381	24.2767	24.1561	24.2633	24.266	24.4375	24.3634	-0.177111	0.283215	-0.0535125	0.297244
P33992	DNA replication licensing factor MCM5	MCM5	22.8488	23.2201	23.1985	22.8555	22.8489	22.8564	22.8641	23.1834	23.2401	-0.23552	0.191921	0.00671941	0.797713
P33993;P33993-3;P33993-2	DNA replication licensing factor MCM7	MCM7	24.5263	24.5921	24.5567	24.4901	24.5957	24.6648	24.5234	24.6919	24.8139	0.0251612	0.617946	0.118023	0.259099
P34896-2;P34896;P34896-3;P34896-4	Serine hydroxymethyltransferase, cytosolic	SHMT1	22.1425	21.9284	21.9559	21.7023	21.7889	21.7527	21.8129	21.7717	21.9354	-0.260959	0.104029	-0.168952	0.199475
P34897-3;P34897;P34897-2	Serine hydroxymethyltransferase, mitochondrial	SHMT2	25.9569	25.8894	25.7449	25.4777	25.4884	25.4124	25.5808	25.7082	25.5833	-0.404254	0.0108023	-0.239623	0.0728438
P34913;P34913-3;P34913-2	Bifunctional epoxide hydrolase 2;Cytosolic epoxide hydrolase 2;Lipid-phosphate phosphatase	EPHX2	17.4959	17.4998	17.0197	17.524	17.4651	17.5297	17.5318	17.7011	17.4992	0.167839	0.432208	0.238918	0.206187
P34931	Heat shock 70 kDa protein 1-like	HSPA1L	21.1693	20.9557	20.8232	20.1492	15.3961	20.7412	20.2839	20.7505	20.5506	-2.22057	0.319627	-0.454416	0.170526
P34932;P34932-2	Heat shock 70 kDa protein 4	HSPA4	24.477	24.4153	24.4048	24.1781	24.2487	24.2803	24.5552	24.6333	24.4867	-0.196677	0.0645559	0.126003	0.111392
P34949;P34949-2	Mannose-6-phosphate isomerase	MPI	21.4402	21.3651	21.4073	20.6911	20.7522	20.8606	20.771	20.8506	20.7668	-0.636226	0.00865717	-0.608072	0.00604931
P35052;P35052-2	Glypican-1;Secreted glypican-1	GPC1	20.3954	19.5151	19.7467	20.6974	20.7596	20.8684	20.2219	19.7813	20.4684	0.889375	0.0951189	0.271474	0.403758
P35080-2;P35080	Profilin-2	PFN2	23.7998	24.1202	24.0805	24.1835	24.1342	24.3625	24.0776	24.1402	24.0318	0.226573	0.176234	0.0830343	0.491313
P35221;P35221-2;P35221-3;P26232-4;P26232-6	Catenin alpha-1	CTNNA1	22.8793	23.3963	22.7966	22.7076	22.7923	22.5096	24.225	23.5669	23.5016	-0.354256	0.111313	0.740402	0.161111
P35222;P35222-2	Catenin beta-1	CTNNB1	21.9564	21.5643	21.9758	20.5338	20.7643	20.9379	22.0938	21.8979	22.0072	-1.08683	0.026739	0.167475	0.19907
P35226;P35227	Polycomb complex protein BMI-1;Polycomb group RING finger protein 2	BMI1;PCGF2	20.532	20.0316	20.4662	20.0868	20.8233	20.621	20.2522	20.4914	20.0873	0.167148	0.685807	-0.0662604	0.825651
P35232;P35232-2	Prohibitin	PHB	26.5875	26.7664	26.89	26.5777	26.7474	26.7498	26.9004	26.997	26.6572	-0.0563119	0.312007	0.103579	0.604054
P35237	Serpin B6	SERPINB6	22.8995	23.1209	23.1263	22.4135	22.7625	22.713	23.04	23.0419	23.3244	-0.419279	0.00767681	0.0864814	0.413452
P35240-4;P35240-6;P35240-5;P35240-8;P35240-3;P35240;P35240-2;P35240-10;P35240-7;P35240-9	Merlin	NF2	20.3235	20.3518	20.4927	20.2783	20.1269	20.0181	20.474	20.5518	20.6102	-0.248218	0.184384	0.155976	0.0228376
P35241;P35241-5;P35241-4;P35241-2;P35241-3	Radixin	RDX	23.9362	23.9567	23.8429	23.7349	23.9738	23.9885	23.6121	23.6767	23.7449	-0.0128871	0.910378	-0.23403	0.0774318
P35244	Replication protein A 14 kDa subunit	RPA3	23.1745	23.1568	22.9803	22.5207	22.7737	23.0485	23.2305	22.7778	22.8589	-0.322873	0.264952	-0.14808	0.361745
P35249;P35249-2	Replication factor C subunit 4	RFC4	23.9847	24.3818	24.0859	23.6035	23.9578	23.5894	23.7306	23.8219	23.4033	-0.43391	0.00596118	-0.49889	0.0594697
P35250-2;P35250	Replication factor C subunit 2	RFC2	22.4027	22.5048	22.3584	21.9721	21.8151	22.0445	22.0354	22.1636	22.4146	-0.478085	0.0499495	-0.217426	0.253474
P35251-2;P35251	Replication factor C subunit 1	RFC1	20.4668	20.8728	20.8815	20.7328	20.8961	20.9379	20.6437	20.5051	20.3748	0.115226	0.268814	-0.232524	0.380994
P35268	60S ribosomal protein L22	RPL22	27.9288	27.8903	27.6783	27.4591	26.2609	27.5203	27.5013	27.5941	27.6475	-0.752334	0.23484	-0.251478	0.163856
P35269	General transcription factor IIF subunit 1	GTF2F1	22.8997	22.9693	23.0419	22.9217	22.7402	22.8782	22.9554	23.2259	22.9995	-0.1236	0.241952	0.0899535	0.414163
P35270	Sepiapterin reductase	SPR	24.5479	24.2203	24.3011	24.0685	23.8974	24.6353	24.5227	23.7146	23.5405	-0.156016	0.595217	-0.430507	0.183942
P35520;P35520-2	Cystathionine beta-synthase	CBS	22.3989	22.3092	22.7069	21.0048	20.3032	21.4926	21.7939	21.5615	20.7868	-1.53813	0.0234221	-1.09091	0.120119
P35527	Keratin, type I cytoskeletal 9	KRT9	18.1644	18.8186	20.0028	21.1994	18.734	20.143	21.8319	21.6837	21.4491	1.03017	0.412947	2.65961	0.054767
P35573-2;P35573-3;P35573	Glycogen debranching enzyme;4-alpha-glucanotransferase;Amylo-alpha-1,6-glucosidase	AGL	19.748	20.0352	20.2007	19.1678	19.323	19.622	19.3159	19.0178	19.0117	-0.623738	0.00499589	-0.879528	0.061645
P35579;P35579-2;REV__Q9UKV3-5;REV__Q9UKV3	Myosin-9	MYH9	27.204	27.3416	27.6069	27.3164	27.4725	27.3582	28.0565	28.3091	28.1524	-0.00183783	0.989485	0.788491	0.0245859
P35580;P35580-5;P35580-2;P35580-3;P35580-4	Myosin-10	MYH10	23.6038	23.9795	24.1243	23.8216	23.7388	23.8527	23.9256	23.819	23.9147	-0.0981602	0.598241	-0.0161198	0.932913
P35606-2;P35606	Coatomer subunit beta	COPB2	22.5554	22.6727	22.4849	22.9406	22.7391	22.7272	22.6758	22.8867	22.9202	0.231273	0.1289	0.256568	0.110847
P35610;P35610-3;P35610-2	Sterol O-acyltransferase 1	SOAT1	21.764	21.9824	22.3487	22.435	22.372	22.3403	22.3572	22.5319	22.6721	0.350714	0.217118	0.488661	0.028033
P35611-2;P35611-6;P35611;P35611-3;P35611-4;P35611-5	Alpha-adducin	ADD1	22.3702	21.8463	21.7446	22.2292	22.2483	22.1203	22.4404	22.5234	22.3622	0.21224	0.35287	0.454958	0.142685
P35612-2;P35612-8;P35612-9;P35612-4;P35612-3;P35612;P35612-5;P35612-6	Beta-adducin	ADD2	20.7961	20.5986	20.935	21.0289	20.9629	20.8534	21.049	21.1523	21.1904	0.17185	0.323463	0.354014	0.0711248
P35613-2;P35613;P35613-4;P35613-3	Basigin	BSG	23.2721	23.9069	23.2462	24.881	24.9251	24.9706	24.7175	24.8886	24.938	1.45048	0.0219799	1.37295	0.0222189
P35637-2;P35637	RNA-binding protein FUS	FUS	25.4798	25.4148	25.3647	24.914	24.8043	24.8674	25.1247	25.2167	25.0777	-0.557869	0.00346706	-0.280055	0.0253513
P35658-2;P35658-4;P35658;P35658-3;P35658-5	Nuclear pore complex protein Nup214	NUP214	22.135	22.1389	22.0081	22.2766	22.1865	22.1244	21.9155	22.0341	22.0692	0.101827	0.0683642	-0.0877514	0.393929
P35659;P35659-2	Protein DEK	DEK	24.2927	24.2959	24.3346	23.8583	23.7777	23.6823	24.0127	24.2306	24.0942	-0.534967	0.0137876	-0.195235	0.0977527
P35754	Glutaredoxin-1	GLRX	23.769	20.5604	23.8666	21.7386	23.838	22.3974	23.1142	22.4411	21.4936	-0.0739926	0.968938	-0.382352	0.786222
P35914;P35914-3;P35914-2	Hydroxymethylglutaryl-CoA lyase, mitochondrial	HMGCL	18.0834	18.6281	19.2295	19.1798	19.6459	19.05	19.1239	18.6888	18.7591	0.644906	0.258649	0.210286	0.681508
P35998;P35998-2	26S protease regulatory subunit 7	PSMC2	24.7743	24.6098	24.7228	24.2611	24.5588	24.6171	24.497	24.6808	24.6548	-0.223302	0.26536	-0.0914255	0.461842
P36383	Gap junction gamma-1 protein	GJC1	18.9813	19.7297	19.1893	19.5242	19.6903	19.5109	19.4425	19.9899	20.0794	0.275055	0.246511	0.537163	0.101696
P36404	ADP-ribosylation factor-like protein 2	ARL2	19.0483	19.8405	19.1194	21.0722	21.3153	20.2323	21.2602	20.3627	20.6525	1.53719	0.0284213	1.42239	0.101333
P36405	ADP-ribosylation factor-like protein 3	ARL3	22.189	22.4445	21.9235	22.3707	22.6715	22.7802	22.0622	22.3467	22.4453	0.421804	0.192493	0.0990786	0.68561
P36507	Dual specificity mitogen-activated protein kinase kinase 2	MAP2K2	21.7167	22.0628	22.7441	22.7224	22.8641	23.0147	22.6038	23.2227	23.0158	0.692542	0.0871712	0.772921	0.0986824
P36542;P36542-2	ATP synthase subunit gamma, mitochondrial	ATP5C1	23.9196	23.2463	23.7716	24.433	24.4732	24.4257	24.3069	24.6378	24.5246	0.798122	0.067294	0.843909	0.102625
P36543;P36543-2;P36543-3;Q96A05	V-type proton ATPase subunit E 1	ATP6V1E1	23.0189	23.151	23.9859	23.9502	23.556	24.1317	23.0297	24.0829	24.0126	0.494014	0.165999	0.323128	0.399716
P36551;P36551-2	Oxygen-dependent coproporphyrinogen-III oxidase, mitochondrial	CPOX	20.3148	20.2526	20.7348	21.4371	21.0491	20.9006	20.1239	19.8684	19.8013	0.694888	0.131724	-0.50284	0.152222
P36578	60S ribosomal protein L4	RPL4	27.504	27.5114	27.7286	27.31	27.3437	27.3527	27.3571	27.5022	27.5814	-0.245894	0.0641018	-0.101075	0.158952
P36639-4;P36639-3;P36639-2;P36639	7,8-dihydro-8-oxoguanine triphosphatase	NUDT1	21.8021	21.8705	21.9781	22.3053	21.1969	21.7962	22.4049	22.3996	22.0653	-0.117437	0.763536	0.406342	0.127602
P36776-3;P36776-2;P36776	Lon protease homolog, mitochondrial	LONP1	23.9026	23.7201	23.9465	23.8106	23.7003	23.8336	24.1462	23.8685	24.0152	-0.0749076	0.11745	0.153545	0.0934638
P36871;P36871-2;P36871-3	Phosphoglucomutase-1	PGM1	21.6218	21.5634	21.9615	21.9121	21.9422	21.7921	22.0392	21.9921	22.0446	0.166564	0.430296	0.309748	0.111879
P36873;P36873-2	Serine/threonine-protein phosphatase PP1-gamma catalytic subunit	PPP1CC	23.4639	23.7072	23.5153	23.0487	22.7795	22.9396	23.0853	22.7306	22.2698	-0.63954	0.0516939	-0.866913	0.0773442
P36915	Guanine nucleotide-binding protein-like 1	GNL1	22.414	22.4371	22.7525	21.6963	21.435	21.6553	22.2662	22.419	22.3986	-0.939059	0.0144184	-0.173293	0.218268
P36954	DNA-directed RNA polymerase II subunit RPB9	POLR2I	22.374	22.631	22.5679	23.0167	22.4713	22.9342	22.2302	22.9181	20.9834	0.283095	0.352059	-0.480422	0.48531
P36957;P36957-2	Dihydrolipoyllysine-residue succinyltransferase component of 2-oxoglutarate dehydrogenase complex, mitochondrial	DLST	22.3689	22.6002	22.1983	22.5256	23.0166	22.9897	22.8648	23.3809	23.3583	0.454841	0.132266	0.81221	0.0517817
P37108	Signal recognition particle 14 kDa protein	SRP14	25.7131	26.2469	25.9513	25.5173	25.3261	25.3789	25.9595	24.9387	24.9639	-0.563007	0.114902	-0.683041	0.286194
P37198	Nuclear pore glycoprotein p62	NUP62	24.5051	24.5804	24.0267	24.565	24.787	24.0307	24.6256	24.5874	24.628	0.0901772	0.274127	0.242901	0.31397
P37235;P84074;P61601	Hippocalcin-like protein 1;Neuron-specific calcium-binding protein hippocalcin	HPCAL1;HPCA	23.5631	23.2692	23.5939	22.0357	23.278	23.1621	23.0972	23.2645	23.5534	-0.650097	0.29058	-0.170294	0.369194
P37268;P37268-2;P37268-4;P37268-3;P37268-5	Squalene synthase	FDFT1	21.3006	21.2047	21.0447	21.789	21.6642	21.5959	23.4742	23.4049	23.1231	0.499679	0.00291895	2.15076	0.000295476
P37802;P37802-2;Q9UI15	Transgelin-2	TAGLN2	29.6896	28.8592	28.9772	29.195	28.6957	28.7215	29.3762	28.9957	27.9425	-0.304616	0.090844	-0.403902	0.358041
P37837	Transaldolase	TALDO1	25.7715	25.7664	25.8555	25.4352	25.4117	25.5931	25.475	25.9955	26.0294	-0.317813	0.00777933	0.0355058	0.851114
P38117;P38117-2	Electron transfer flavoprotein subunit beta	ETFB	24.8901	25.0775	25.0755	24.764	24.7217	24.7025	24.1785	24.4217	24.1984	-0.284946	0.0699068	-0.748139	0.00779374
P38159;P38159-2;Q96E39;P38159-3;O75526;Q8N7X1	RNA-binding motif protein, X chromosome;RNA-binding motif protein, X chromosome, N-terminally processed;RNA binding motif protein, X-linked-like-1	RBMX;RBMXL1	25.1515	25.3114	25.393	25.5063	25.3882	25.3061	25.6052	25.3288	25.4536	0.114905	0.46685	0.177223	0.329817
P38398-4;P38398;P38398-5;P38398-7	Breast cancer type 1 susceptibility protein	BRCA1	15.178	NA	NA	14.7901	15.5004	15.7482	15.1899	14.8149	13.7949	0.168218	NA	-0.578102	NA
P38432	Coilin	COIL	20.9331	21.1324	21.0403	20.2951	20.4255	20.4686	21.6016	21.7791	21.405	-0.638859	0.00371731	0.560017	0.0291874
P38606-2;P38606	V-type proton ATPase catalytic subunit A	ATP6V1A	22.8777	22.6377	22.8967	22.7733	22.935	23.0392	22.8537	23.0717	22.8842	0.111829	0.43992	0.132508	0.472209
P38646	Stress-70 protein, mitochondrial	HSPA9	26.5838	26.6887	26.6117	26.9335	26.8634	26.8419	26.9567	27.0784	27.0352	0.251579	0.0396708	0.395375	0.00141116
P38919	Eukaryotic initiation factor 4A-III;Eukaryotic initiation factor 4A-III, N-terminally processed	EIF4A3	23.9782	23.7426	23.5304	24.1559	24.1126	24.1552	23.995	24.2039	23.9439	0.390845	0.0944507	0.297203	0.16936
P38935	DNA-binding protein SMUBP-2	IGHMBP2	17.247	17.9704	16.4995	18.1376	18.0656	18.0727	17.657	17.9555	16.5982	0.853012	0.183853	0.164627	0.324283
P39019	40S ribosomal protein S19	RPS19	27.1134	27.2262	27.2126	26.8425	26.8208	26.7251	26.7179	27.0783	27.0252	-0.387879	0.0254799	-0.243594	0.0867072
P39023;Q92901	60S ribosomal protein L3	RPL3	26.7941	26.8562	26.9337	26.4019	26.4594	26.5036	26.482	26.5689	26.6406	-0.406384	0.000861092	-0.297501	0.00063354
P39060-2;P39060-1;P39060	Collagen alpha-1(XVIII) chain;Endostatin	COL18A1	18.4107	18.4101	17.6856	17.9998	18.8365	18.9553	18.6814	18.9308	18.1579	0.428392	0.470402	0.421224	0.0315002
P39656;P39656-3;P39656-2	Dolichyl-diphosphooligosaccharide--protein glycosyltransferase 48 kDa subunit	DDOST	24.1718	24.5405	25.2725	24.9443	25.1308	24.8879	24.5625	25.2211	25.3238	0.326077	0.459836	0.374184	0.175879
P39687;O95626;O43423	Acidic leucine-rich nuclear phosphoprotein 32 family member A	ANP32A	26.5747	26.7335	26.7086	25.8472	25.5591	25.5254	26.102	26.0269	25.865	-1.02836	0.0207472	-0.674307	0.0248284
P39748;P39748-2	Flap endonuclease 1	FEN1	24.3538	24.3714	24.3778	23.7745	23.8426	23.7041	23.7089	24.1608	24.1258	-0.593951	0.00507643	-0.369187	0.116434
P39880-4;P39880-2;P39880;P39880-3;P39880-6;P39880-5	Homeobox protein cut-like 1	CUX1	19.6282	19.3111	19.9958	18.8657	18.7542	18.8508	18.195	18.3986	18.8801	-0.82148	0.0412786	-1.1538	0.0168114
P40121-2;P40121	Macrophage-capping protein	CAPG	22.6326	23.3267	23.0186	21.5042	21.7613	21.0018	23.6119	23.638	23.938	-1.57017	0.0256621	0.736715	0.0746194
P40123;P40123-2;P40123-3	Adenylyl cyclase-associated protein 2	CAP2	19.613	19.5459	19.4258	19.4835	19.2809	19.3477	20.4874	20.4783	19.894	-0.157513	0.105672	0.758299	0.0351484
P40222	Alpha-taxilin	TXLNA	22.111	22.3066	22.706	22.4867	22.3528	22.3176	22.068	22.2127	22.0688	0.0111501	0.964396	-0.258055	0.307662
P40227;P40227-2;Q92526;Q92526-2	T-complex protein 1 subunit zeta	CCT6A	26.4288	26.3682	26.2231	26.3308	26.4698	26.3312	26.7082	26.5913	26.431	0.037233	0.637381	0.23679	0.00832666
P40261	Nicotinamide N-methyltransferase	NNMT	24.7759	24.8248	24.2655	25.612	25.4498	25.2274	25.9707	25.6237	25.7191	0.807638	0.0144959	1.14904	0.0263687
P40429;Q6NVV1	60S ribosomal protein L13a	RPL13A	25.9562	26.0105	25.9401	25.7702	25.8559	25.9287	25.9013	25.9976	25.8881	-0.117335	0.160705	-0.0399499	0.0983141
P40616-2;P40616	ADP-ribosylation factor-like protein 1	ARL1	22.1734	21.7585	22.0135	22.0298	21.5458	21.7553	20.8847	21.5868	21.8042	-0.204859	0.025424	-0.556614	0.267924
P40763-3;P40763	Signal transducer and activator of transcription 3	STAT3	23.224	23.0013	22.775	23.0828	22.4568	22.9245	23.6839	23.9665	24.0194	-0.17872	0.468129	0.88982	0.0605825
P40818-2;P40818	Ubiquitin carboxyl-terminal hydrolase 8	USP8	20.067	19.9713	20.0459	19.1606	19.3437	19.3401	18.6141	19.381	19.5543	-0.746606	0.012144	-0.844937	0.10955
P40855;P40855-5	Peroxisomal biogenesis factor 19	PEX19	19.9209	19.8922	19.4456	19.4989	19.6831	19.3399	19.4072	19.3531	19.5337	-0.24558	0.118682	-0.321551	0.257252
P40925;P40925-3;P40925-2	Malate dehydrogenase, cytoplasmic	MDH1	25.4048	25.9257	26.1278	25.2606	25.5825	25.5783	26.1021	26.1904	26.1346	-0.345623	0.098027	0.322997	0.250034
P40926;P40926-2	Malate dehydrogenase, mitochondrial	MDH2	28.1116	28.1674	28.0949	27.7102	27.6074	27.7468	27.1983	27.3016	27.0757	-0.436474	0.0205898	-0.932744	0.00235484
P40937-2;P40937	Replication factor C subunit 5	RFC5	23.8532	22.9248	22.6324	22.4412	22.7378	22.5682	21.8294	22.3402	23.4144	-0.554357	0.326533	-0.608747	0.530746
P40938;P40938-2	Replication factor C subunit 3	RFC3	22.3314	22.5733	22.5508	22.7441	22.5279	22.4278	22.5667	22.658	22.6042	0.0814196	0.674292	0.124482	0.156891
P40939;P40939-2	Trifunctional enzyme subunit alpha, mitochondrial;Long-chain enoyl-CoA hydratase;Long chain 3-hydroxyacyl-CoA dehydrogenase	HADHA	24.7895	24.4968	24.5841	24.9462	24.9026	24.9853	25.1168	24.9867	25.0635	0.321254	0.0597448	0.432235	0.0144427
P41091;Q2VIR3;Q2VIR3-2	Eukaryotic translation initiation factor 2 subunit 3;Putative eukaryotic translation initiation factor 2 subunit 3-like protein	EIF2S3;EIF2S3L	25.6147	25.4438	25.4626	24.9275	24.9225	24.8891	25.3556	25.3479	25.3061	-0.594008	0.00671672	-0.170478	0.0698858
P41134;P41134-2	DNA-binding protein inhibitor ID-1	ID1	20.7732	22.1665	22.5609	21.266	20.0578	20.3262	19.5731	21.8017	21.1886	-1.28355	0.28557	-0.979105	0.0878628
P41214;P41214-2	Eukaryotic translation initiation factor 2D	EIF2D	20.1966	21.2184	21.0801	20.5906	20.3792	20.5126	20.4531	20.6382	20.3001	-0.33757	0.462084	-0.367894	0.366193
P41223;P41223-2	Protein BUD31 homolog	BUD31	24.4477	24.2084	23.8908	24.0712	23.6875	23.2738	23.7865	23.6887	23.6332	-0.504797	0.0186224	-0.479471	0.055779
P41227;P41227-2;Q9BSU3	N-alpha-acetyltransferase 10	NAA10	21.2467	22.3027	22.5067	21.6474	22.5652	22.6613	22.0607	22.5661	22.6195	0.272575	0.062021	0.396697	0.20371
P41236;Q6NXS1	Protein phosphatase inhibitor 2;Protein phosphatase inhibitor 2-like protein 3	PPP1R2;PPP1R2P3	23.1532	24.2781	23.3092	23.424	23.4864	23.4124	23.4444	23.4106	23.1903	-0.139219	0.713974	-0.231751	0.564981
P41250	Glycine--tRNA ligase	GARS	24.584	24.2825	24.0566	24.0427	23.9268	24.0862	24.2245	24.1222	23.9771	-0.289142	0.227647	-0.199755	0.138378
P41252	Isoleucine--tRNA ligase, cytoplasmic	IARS	23.3162	23.2721	23.1863	23.101	23.2006	23.2648	22.9441	22.9463	23.1474	-0.0693969	0.499213	-0.245587	0.142542
P41440-2;P41440;P41440-3	Folate transporter 1	SLC19A1	19.588	19.9646	18.4251	20.2453	20.3064	20.3237	20.3683	20.0313	19.7938	0.965944	0.179108	0.738582	0.188773
P41567	Eukaryotic translation initiation factor 1	EIF1	26.8075	26.5651	27.0154	26.1274	26.1244	26.0712	26.3859	26.6254	25.5587	-0.688322	0.0418445	-0.606003	0.308422
P41743	Protein kinase C iota type	PRKCI	21.4085	21.0837	20.8356	21.6543	20.6983	21.3234	21.0018	21.5062	21.4428	0.116058	0.699324	0.207652	0.573895
P42126;P42126-2	Enoyl-CoA delta isomerase 1, mitochondrial	ECI1	23.3767	22.8576	22.4099	23.4478	23.6062	23.2579	23.4964	23.3901	23.2484	0.55592	0.150435	0.496937	0.139759
P42166;P42167-3	Lamina-associated polypeptide 2, isoform alpha;Thymopoietin;Thymopentin	TMPO	25.7696	25.6444	25.7063	25.2049	25.2844	24.6637	25.2236	25.3898	25.5286	-0.655786	0.0833803	-0.326102	0.100743
P42167;P42167-2	Lamina-associated polypeptide 2, isoforms beta/gamma;Thymopoietin;Thymopentin	TMPO	23.2165	23.2876	23.0977	22.8043	22.8784	22.5335	23.2224	23.3614	23.3149	-0.461824	0.012057	0.0990088	0.252937
P42224;P42224-2	Signal transducer and activator of transcription 1-alpha/beta	STAT1	22.5852	22.4954	22.4585	22.6816	22.6937	22.7125	23.3746	23.6147	23.6104	0.182903	0.0581366	1.02019	0.0126341
P42226	Signal transducer and activator of transcription 6	STAT6	17.8143	17.8225	17.9846	17.6967	17.6519	17.9751	17.4945	18.0304	17.8949	-0.0992445	0.171412	-0.067187	0.702981
P42285	Superkiller viralicidic activity 2-like 2	SKIV2L2	23.2575	23.3883	23.3523	22.0193	22.1591	22.0731	22.424	22.92	22.238	-1.24885	0.000151885	-0.805303	0.0499202
P42330;P42330-2;Q04828;P52895	Aldo-keto reductase family 1 member C3	AKR1C3	20.4889	20.2905	20.5491	21.0801	20.7066	20.4829	19.9306	20.0563	19.9515	0.313735	0.251501	-0.463358	0.0565449
P42336	Phosphatidylinositol 4,5-bisphosphate 3-kinase catalytic subunit alpha isoform	PIK3CA	15.1867	16.4444	16.0151	16.5363	15.4684	15.4568	16.3893	16.5852	15.6647	-0.0616117	0.939251	0.330991	0.545165
P42345	Serine/threonine-protein kinase mTOR	MTOR	18.7648	19.2373	19.2281	19.3493	19.2963	19.0674	19.6916	19.5405	19.1035	0.160953	0.542267	0.368498	0.350783
P42356;P42356-2;A4QPH2-3;A4QPH2;A4QPH2-2;Q8N8J0	Phosphatidylinositol 4-kinase alpha;Putative phosphatidylinositol 4-kinase alpha-like protein P2	PI4KA;PI4KAP2	19.3173	19.1066	19.0608	19.423	19.1105	19.281	19.317	19.1578	19.0099	0.109934	0.220529	-3.06696e-05	0.999264
P42566;P42566-2	Epidermal growth factor receptor substrate 15	EPS15	20.3043	20.2215	20.1642	19.5202	19.7416	19.4002	20.0651	20.281	20.3243	-0.676016	0.0204641	-0.00654887	0.961409
P42575-2;P42575;P42575-3	Caspase-2;Caspase-2 subunit p18;Caspase-2 subunit p13;Caspase-2 subunit p12	CASP2	NA	20.5824	19.7302	19.6048	18.3131	19.0242	19.766	19.9126	16.7391	-1.17566	0.307974	-1.35045	0.359745
P42677	40S ribosomal protein S27	RPS27	27.6835	27.9194	27.8555	28.0476	27.966	27.9815	27.7428	27.8117	27.7699	0.178896	0.20153	-0.0447088	0.483298
P42684-4;P42684-7;P42684-10;P42684-5;P42684-2;P42684-6;P42684-3;P42684;P42684-8	Abelson tyrosine-protein kinase 2	ABL2	19.0887	NA	17.2438	17.0677	20.2597	17.53	17.2764	17.4187	19.6013	0.119528	0.58956	-0.0674832	0.917236
P42695	Condensin-2 complex subunit D3	NCAPD3	20.3064	20.5135	20.718	19.9787	20.385	20.1111	20.5333	20.4908	20.0292	-0.354395	0.1251	-0.161545	0.614372
P42696;P42696-2	RNA-binding protein 34	RBM34	21.4374	21.5052	21.5823	21.2649	21.2026	21.5687	21.1223	21.277	21.275	-0.16292	0.190516	-0.283511	0.00946488
P42704	Leucine-rich PPR motif-containing protein, mitochondrial	LRPPRC	25.6904	25.6801	25.9468	25.8855	25.9014	25.8768	25.8127	26.0028	25.8316	0.11547	0.340495	0.109951	0.476528
P42765	3-ketoacyl-CoA thiolase, mitochondrial	ACAA2	19.3163	20.6943	19.994	19.9718	20.4212	20.2247	19.7046	19.978	19.8304	0.204366	0.525912	-0.163916	0.658361
P42766	60S ribosomal protein L35	RPL35	27.8711	28.4649	28.4457	28.0686	28.1298	28.2055	27.9879	28.2515	28.1737	-0.125917	0.522937	-0.122838	0.416964
P42771;P42771-4;P42771-2	Cyclin-dependent kinase inhibitor 2A	CDKN2A	22.5481	22.3058	22.123	21.1867	21.0449	21.5369	21.4939	21.8558	21.7835	-1.06949	0.0480897	-0.614546	0.109565
P42785;P42785-2	Lysosomal Pro-X carboxypeptidase	PRCP	18.3063	16.7903	18.2163	18.4209	17.283	18.0671	18.8292	18.4921	18.6993	0.15271	0.498492	0.902553	0.152536
P42858	Huntingtin	HTT	16.8527	17.8527	17.775	16.2702	16.1297	16.2879	17.52	16.7264	15.353	-1.2642	0.0679673	-0.960325	0.395854
P42892-3;P42892-4;P42892;P42892-2	Endothelin-converting enzyme 1	ECE1	20.8057	21.1848	20.6268	21.2685	21.3927	21.0453	21.4147	21.4025	20.7888	0.363007	0.0438523	0.329512	0.143835
P43034;P43034-2	Platelet-activating factor acetylhydrolase IB subunit alpha	PAFAH1B1	22.2321	22.5116	22.3228	22.5918	22.0038	21.9501	22.1604	22.2605	22.6047	-0.173581	0.585513	-0.0135931	0.938735
P43121;P43121-2	Cell surface glycoprotein MUC18	MCAM	19.3959	19.4526	19.5328	22.1501	21.9952	21.9329	21.721	21.9404	21.5325	2.56562	0.00160348	2.27086	0.00396942
P43155-3;P43155-2;P43155	Carnitine O-acetyltransferase	CRAT	19.8607	20.4482	20.5586	21.1058	20.2985	20.6912	19.9528	20.9085	20.7867	0.409339	0.43777	0.260122	0.136614
P43243;P43243-2	Matrin-3	MATR3	25.9274	25.8954	25.5777	26.0567	25.9015	25.8877	26.3633	26.1962	26.0444	0.148489	0.23448	0.401169	0.0157663
P43246-2;P43246	DNA mismatch repair protein Msh2	MSH2	21.4981	21.5058	21.2983	21.1382	21.1949	21.3896	21.8113	21.2686	21.3962	-0.193141	0.30922	0.0580071	0.751907
P43304;P43304-2	Glycerol-3-phosphate dehydrogenase, mitochondrial	GPD2	21.1548	20.7123	20.7686	21.4035	21.2669	21.4918	20.8279	21.0753	21.2914	0.508813	0.0670732	0.186295	0.549035
P43307;P43307-2	Translocon-associated protein subunit alpha	SSR1	24.7067	24.4302	24.6211	24.7501	24.8482	24.4815	24.71	24.8878	24.5174	0.107271	0.580454	0.11908	0.560473
P43487-2;P43487	Ran-specific GTPase-activating protein	RANBP1	27.6028	27.5394	27.607	27.1354	27.0047	27.0023	27.3972	27.4043	27.4205	-0.535599	0.00543147	-0.175766	0.0140789
P43490	Nicotinamide phosphoribosyltransferase	NAMPT	25.5584	25.4694	25.2778	25.4109	25.1755	25.2517	24.6511	24.6168	24.3196	-0.155807	0.181795	-0.906055	0.00113305
P43686;P43686-2	26S protease regulatory subunit 6B	PSMC4	24.9948	25.0917	25.0996	24.8776	24.8453	24.8509	25.0294	25.0805	25.0728	-0.204067	0.0425058	-0.00113895	0.956301
P43699;P43699-3	Homeobox protein Nkx-2.1	NKX2-1	20.9703	21.3934	21.7683	20.9922	21.0615	22.1238	21.4497	22.3996	21.4279	0.0151515	0.946097	0.381715	0.43267
P43897;P43897-4;P43897-2;P43897-3	Elongation factor Ts, mitochondrial	TSFM	21.5398	21.5368	21.4883	21.3956	21.4492	21.4239	21.871	21.8823	21.8964	-0.0987104	0.0529753	0.361613	0.00421999
P45877	Peptidyl-prolyl cis-trans isomerase C	PPIC	20.4119	20.468	20.2683	20.6273	20.7024	19.1904	21.0333	20.7583	20.844	-0.209363	0.677348	0.495804	0.0409706
P45880;P45880-2;P45880-1	Voltage-dependent anion-selective channel protein 2	VDAC2	26.7375	26.4924	26.7559	27.0483	27.0438	27.0272	27.0854	26.9296	27.1401	0.377845	0.0496942	0.389771	0.00440515
P45954-2;P45954	Short/branched chain specific acyl-CoA dehydrogenase, mitochondrial	ACADSB	21.3044	20.8299	20.9207	21.3153	21.6888	21.4902	21.174	20.9195	21.1574	0.479759	0.193714	0.0652882	0.602776
P45973	Chromobox protein homolog 5	CBX5	22.6341	22.5745	23.0799	23.373	23.4396	23.3721	23.4818	23.6202	23.3485	0.632069	0.0679982	0.720659	0.09067
P45974-2;P45974	Ubiquitin carboxyl-terminal hydrolase 5	USP5	23.4603	23.5014	23.4929	23.4426	23.4253	23.418	23.5645	23.5351	23.4704	-0.0562442	0.100009	0.0384781	0.403999
P45983-3;P45983-2;P45983-4;P45983;P45983-5	Mitogen-activated protein kinase 8	MAPK8	18.9773	19.9335	20.0592	20.197	19.7661	19.0855	19.1024	19.7036	19.1463	0.0261811	0.97111	-0.339253	0.381283
P45985;P45985-2	Dual specificity mitogen-activated protein kinase kinase 4	MAP2K4	19.4767	19.4956	19.7264	20.626	20.9035	21.044	21.0023	20.9924	20.9917	1.29162	0.00342329	1.42925	0.00330523
P46013	Antigen KI-67	MKI67	22.2253	22.3582	22.3714	22.3497	22.2423	22.4885	21.9209	22.1459	22.0113	0.0418098	0.649114	-0.292288	0.02108
P46020-3;P46020-2;P46020	Phosphorylase b kinase regulatory subunit alpha, skeletal muscle isoform	PHKA1	20.783	20.2297	20.8294	18.5293	20.1151	20.7897	21.0703	20.9685	20.9351	-0.802641	0.384008	0.377268	0.182856
P46060	Ran GTPase-activating protein 1	RANGAP1	24.3492	24.431	24.3388	24.3696	24.0391	24.4728	24.4357	24.5602	24.3093	-0.0791744	0.669262	0.0620695	0.320625
P46063	ATP-dependent DNA helicase Q1	RECQL	20.9926	21.3076	21.2799	21.0715	20.8243	21.1677	21.4489	21.9233	22.0798	-0.172188	0.406322	0.623971	0.0243865
P46087;P46087-4;P46087-2;P46087-3	Probable 28S rRNA (cytosine(4447)-C(5))-methyltransferase	NOP2	23.9722	24.1057	24.0057	24.1786	24.1359	24.215	23.8493	24.1668	24.0725	0.148632	0.128829	0.00165275	0.981258
P46100-2;P46100-5;P46100-3;P46100-4;P46100;P46100-6	Transcriptional regulator ATRX	ATRX	15.2345	15.1992	13.9454	14.673	14.9543	14.9553	14.9965	NA	NA	0.0678184	0.900557	0.203458	NA
P46108	Adapter molecule crk	CRK	23.1737	23.0662	22.9493	22.5565	22.6783	22.02	23.1201	23.2033	23.5215	-0.644829	0.0544188	0.218539	0.359272
P46109	Crk-like protein	CRKL	24.5642	24.6785	24.7376	23.9891	24.011	23.9253	24.3605	24.415	24.4126	-0.685	0.00999601	-0.264075	0.0171091
P46199	Translation initiation factor IF-2, mitochondrial	MTIF2	18.3003	18.1715	17.6873	17.3194	18.4525	18.2305	18.0856	17.3728	17.5363	-0.0522238	0.92175	-0.388142	0.200352
P46379-2;P46379;P46379-3;P46379-4;P46379-5	Large proline-rich protein BAG6	BAG6	22.8348	22.5255	22.4222	22.0582	22.5767	22.5865	23.2475	22.6832	22.7863	-0.187036	0.592736	0.311535	0.0576004
P46459;P46459-2	Vesicle-fusing ATPase	NSF	21.5997	21.6723	21.5685	21.495	21.3767	21.4617	21.6314	21.9077	21.5386	-0.16901	0.116287	0.0791296	0.427619
P46734-2;P46734;P46734-3	Dual specificity mitogen-activated protein kinase kinase 3	MAP2K3	20.8825	20.8059	20.822	20.5578	20.7861	20.6769	20.2602	20.4107	20.4814	-0.163187	0.206304	-0.452653	0.0344349
P46736-2;P46736-3;P46736;P46736-4;P46736-5	Lys-63-specific deubiquitinase BRCC36	BRCC3	19.4902	20.6284	20.3978	19.8246	20.6392	20.9349	20.077	21.2511	19.5129	0.294104	0.194926	0.108187	0.847775
P46776	60S ribosomal protein L27a	RPL27A	27.6535	27.5442	27.5791	27.176	27.1839	27.15	26.8028	27.3395	27.4259	-0.42228	0.00641629	-0.402894	0.214445
P46777	60S ribosomal protein L5	RPL5	26.9212	26.8815	26.9288	26.3401	26.3293	26.4738	26.2526	26.3753	26.5724	-0.529464	0.00515441	-0.5104	0.0298224
P46779;P46779-2;P46779-3;P46779-4;P46779-5	60S ribosomal protein L28	RPL28	25.7306	25.9365	25.6323	26.3027	26.258	26.2576	26.4939	25.6712	26.3638	0.506303	0.0325517	0.409852	0.348727
P46781	40S ribosomal protein S9	RPS9	27.0133	26.8804	26.7384	26.9206	27.0437	27.1169	26.7561	26.9607	27.1792	0.14969	0.386271	0.0879809	0.705029
P46782	40S ribosomal protein S5;40S ribosomal protein S5, N-terminally processed	RPS5	28.1403	27.4925	27.8865	27.5184	27.3903	27.169	27.3825	27.7717	27.6347	-0.480513	0.128449	-0.243425	0.501523
P46783;Q9NQ39	40S ribosomal protein S10	RPS10	26.0208	26.3511	25.8929	25.569	26.2023	25.999	26.6132	26.1445	26.1765	-0.164844	0.414182	0.223129	0.438719
P46821;P78559;P78559-2	Microtubule-associated protein 1B;MAP1B heavy chain;MAP1 light chain LC1	MAP1B	21.0879	20.9817	20.9658	20.1361	20.1447	20.1992	20.9317	20.7892	20.6594	-0.851814	0.0039914	-0.218379	0.0403449
P46934-4;P46934-2;P46934;P46934-3	E3 ubiquitin-protein ligase NEDD4	NEDD4	21.6778	21.7223	21.7101	21.453	21.4304	21.509	21.6506	21.3452	21.4378	-0.239281	0.0126809	-0.225522	0.161566
P46937-5;P46937-3;P46937-6;P46937-7;P46937-2;P46937-8;P46937;P46937-9;P46937-4	Transcriptional coactivator YAP1	YAP1	21.2897	21.2184	21.1967	21.6552	20.9452	21.364	21.0956	21.1226	21.2239	0.0865571	0.691544	-0.0875205	0.305016
P46939;P46939-2;P46939-4;P46939-3	Utrophin	UTRN	20.8469	21.1381	20.733	21.1633	21.3535	21.449	21.5582	20.9327	20.9072	0.415951	0.112629	0.226706	0.483691
P46940	Ras GTPase-activating-like protein IQGAP1	IQGAP1	24.7888	24.8778	24.9164	23.4395	23.4992	23.4704	23.8106	23.8022	23.8431	-1.39134	0.000423065	-1.04236	0.000947344
P46976-3;P46976-2;P46976	Glycogenin-1	GYG1	20.2287	20.6534	20.7896	20.6853	20.5693	20.7933	20.4324	20.5472	20.3244	0.125405	0.532188	-0.122567	0.590816
P46977;P46977-2	Dolichyl-diphosphooligosaccharide--protein glycosyltransferase subunit STT3A	STT3A	20.8975	21.1315	20.8374	21.698	20.4589	21.1796	20.6089	21.4215	21.2172	0.156701	0.753293	0.127032	0.605809
P47755;P47755-2	F-actin-capping protein subunit alpha-2	CAPZA2	23.4437	23.5561	23.4726	23.0361	23.2771	23.2724	23.6117	23.5731	23.431	-0.295633	0.0393689	0.0477464	0.52432
P47756-2;P47756	F-actin-capping protein subunit beta	CAPZB	25.0628	25.338	25.1291	25.1841	25.0553	25.2322	25.5466	25.5681	25.5928	-0.0194536	0.896165	0.392516	0.0404364
P47895	Aldehyde dehydrogenase family 1 member A3	ALDH1A3	21.1204	21.1771	21.4886	20.373	19.7117	20.2131	21.5161	21.8968	22.0595	-1.16277	0.0324768	0.562114	0.0266363
P47897;P47897-2	Glutamine--tRNA ligase	QARS	23.7707	23.8181	24.0109	23.7828	23.7262	23.6491	24.0322	23.8505	24.1685	-0.147187	0.317355	0.150497	0.151063
P47914	60S ribosomal protein L29	RPL29	27.275	27.1686	27.3646	26.6803	26.8963	26.9166	26.9442	26.9244	27.0431	-0.438342	0.04234	-0.298876	0.00832034
P47985;P0C7P4	Cytochrome b-c1 complex subunit Rieske, mitochondrial;Cytochrome b-c1 complex subunit 11;Putative cytochrome b-c1 complex subunit Rieske-like protein 1	UQCRFS1;UQCRFS1P1	23.2597	22.928	22.863	22.8571	22.7788	22.7417	22.2914	23.3035	22.9708	-0.224349	0.128981	-0.161665	0.731833
P48047	ATP synthase subunit O, mitochondrial	ATP5O	25.8612	25.9536	25.9181	25.851	25.6081	25.9526	26.203	25.9279	25.844	-0.107075	0.46602	0.0806607	0.601636
P48059;P48059-4;P48059-2;P48059-5;P48059-3;P0CW19-2	LIM and senescent cell antigen-like-containing domain protein 1	LIMS1	20.5436	20.528	20.6148	20.6674	20.8783	20.6743	20.5683	20.6706	20.847	0.177854	0.18126	0.133171	0.156979
P48147	Prolyl endopeptidase	PREP	19.8895	19.808	20.0344	20.6473	20.5207	20.6696	20.2593	20.3246	20.0462	0.701918	0.00258818	0.299454	0.183829
P48163;P48163-2	NADP-dependent malic enzyme	ME1	22.8652	22.7113	22.3993	22.4585	22.3766	22.5847	23.0132	22.5113	22.4135	-0.185326	0.425091	-0.01259	0.912511
P48382-2;P48382	DNA-binding protein RFX5	RFX5	18.8519	18.8408	18.5851	18.5724	18.4505	18.9716	19.015	18.6844	18.3345	-0.0944891	0.734454	-0.0813172	0.582627
P48426-2;P48426	Phosphatidylinositol 5-phosphate 4-kinase type-2 alpha	PIP4K2A	19.5704	19.2706	19.3526	20.1529	19.7247	19.6823	19.1306	19.7909	19.5853	0.455423	0.0247238	0.104414	0.748805
P48444;P48444-2	Coatomer subunit delta	ARCN1	23.4196	23.4301	23.5369	23.5122	23.5056	23.2557	23.4706	23.5436	23.4944	-0.0377188	0.786194	0.0406838	0.464094
P48449-3;P48449;P48449-2	Lanosterol synthase	LSS	19.5141	19.4271	19.2972	18.6125	18.5377	18.3281	19.0304	19.0343	19.454	-0.920046	0.000723854	-0.239924	0.353298
P48506	Glutamate--cysteine ligase catalytic subunit	GCLC	22.4024	22.429	22.3472	22.0713	22.2217	22.1137	22.7607	22.9678	22.6817	-0.257292	0.0208034	0.41051	0.023816
P48507;P48507-2	Glutamate--cysteine ligase regulatory subunit	GCLM	24.1452	24.3208	24.5499	24.6325	24.358	24.2505	24.0043	24.4089	24.5915	0.0750419	0.773205	-0.00374498	0.962127
P48509	CD151 antigen	CD151	NA	22.5762	22.5198	22.8988	19.1189	18.9967	18.9043	19.0022	19.2482	-2.20992	0.00600848	-3.49646	0.0280952
P48556	26S proteasome non-ATPase regulatory subunit 8	PSMD8	23.3972	23.5884	23.479	23.5446	23.6721	24.0625	23.5129	24.0995	23.3267	0.271498	0.226008	0.158116	0.498124
P48634;P48634-3;P48634-4;P48634-2	Protein PRRC2A	PRRC2A	19.6971	19.4628	19.5514	19.543	19.8042	19.577	19.7113	19.8561	19.6824	0.0709376	0.672734	0.179504	0.250487
P48637;P48637-2	Glutathione synthetase	GSS	23.9207	23.1926	23.1905	22.8781	22.8824	22.9175	23.6732	23.4924	23.4676	-0.541943	0.16304	0.1098	0.601733
P48643;P48643-2	T-complex protein 1 subunit epsilon	CCT5	25.3936	25.3776	25.6303	25.2265	25.2137	25.1288	25.5129	25.5062	25.5973	-0.277449	0.131599	0.0716469	0.304983
P48651-2;P48651	Phosphatidylserine synthase 1	PTDSS1	19.7151	19.6798	19.5096	21.2365	21.1582	21.1558	20.8055	20.9401	20.6888	1.54866	0.00105377	1.17666	0.00173339
P48681	Nestin	NES	19.6207	19.5	19.07	18.4411	18.6428	17.9906	18.3216	17.4677	18.1135	-1.03871	0.00830913	-1.42931	0.0459156
P48723	Heat shock 70 kDa protein 13	HSPA13	20.3999	20.7552	20.8797	21.3251	21.3817	21.4522	20.9589	21.3498	21.4152	0.708036	0.0231725	0.56301	0.00092986
P48729;P48729-3;P48729-2;Q8N752	Casein kinase I isoform alpha	CSNK1A1	21.0527	20.9716	21.0392	21.3988	20.8327	20.9691	21.3733	21.2958	21.1826	0.0456877	0.791485	0.262732	0.0478992
P48735-2;P48735	Isocitrate dehydrogenase [NADP], mitochondrial	IDH2	23.4804	24.043	24.0355	23.0426	22.9207	22.992	23.3073	23.4902	23.3772	-0.867892	0.0568358	-0.461408	0.0886058
P48739;P48739-2;P48739-3	Phosphatidylinositol transfer protein beta isoform	PITPNB	22.6207	22.265	22.2976	22.5656	22.3291	22.8283	22.2888	22.4953	22.5919	0.179951	0.420041	0.0642617	0.777326
P48960-2;P48960-3;P48960	CD97 antigen;CD97 antigen subunit alpha;CD97 antigen subunit beta	CD97	19.8906	20.9488	20.948	21.3771	21.5905	21.5074	21.1051	21.1029	21.2497	0.895888	0.0941669	0.556799	0.235158
P49005	DNA polymerase delta subunit 2	POLD2	22.0087	21.618	21.8042	21.577	21.6505	21.5185	21.8445	21.8216	22.0313	-0.228287	0.237684	0.0888593	0.555713
P49006	MARCKS-related protein	MARCKSL1	22.0183	21.6799	21.6874	23.4422	22.8839	23.167	22.6266	22.092	22.3254	1.36913	0.00375525	0.552764	0.0160392
P49023-2;P49023;P49023-3;P49023-4	Paxillin	PXN	24.0876	23.8954	23.9096	23.6384	23.5697	23.2916	23.8524	23.6618	23.801	-0.464338	0.0317028	-0.192483	0.0443698
P49069	Calcium signal-modulating cyclophilin ligand	CAMLG	20.5073	19.7959	19.8513	20.3719	20.0526	19.9257	20.8141	20.6782	20.6575	0.0652486	0.622791	0.665093	0.0663914
P49189;P49189-2	4-trimethylaminobutyraldehyde dehydrogenase	ALDH9A1	22.6824	22.7389	22.5855	22.5317	22.2306	22.5141	22.192	22.4616	22.445	-0.243473	0.211686	-0.302759	0.096915
P49207	60S ribosomal protein L34	RPL34	26.7317	26.4827	26.4869	25.327	26.5174	26.7041	25.0526	26.7037	25.4112	-0.384273	0.53188	-0.844613	0.270862
P49247	Ribose-5-phosphate isomerase	RPIA	19.2605	19.2717	19.6306	19.397	19.2597	19.2717	19.0995	19.4998	19.2439	-0.0781198	0.647788	-0.106547	0.613108
P49257	Protein ERGIC-53	LMAN1	23.1747	23.1368	23.2277	23.3263	23.198	23.4301	23.1614	22.9825	23.3401	0.138415	0.0786745	-0.0183798	0.833622
P49321;P49321-4;P49321-3;P49321-2	Nuclear autoantigenic sperm protein	NASP	23.9035	24.2456	24.3487	23.8158	23.7845	23.8508	23.6162	23.9743	23.9181	-0.34887	0.11688	-0.329739	0.0227864
P49327	Fatty acid synthase;[Acyl-carrier-protein] S-acetyltransferase;[Acyl-carrier-protein] S-malonyltransferase;3-oxoacyl-[acyl-carrier-protein] synthase;3-oxoacyl-[acyl-carrier-protein] reductase;3-hydroxyacyl-[acyl-carrier-protein] dehydratase;Enoyl-[acyl-carrier-protein] reductase;Oleoyl-[acyl-carrier-protein] hydrolase	FASN	25.9293	26.1146	26.185	25.2601	25.3671	25.3211	26.1624	25.715	25.7114	-0.7602	0.00549006	-0.213353	0.441837
P49354;P49354-2	Protein farnesyltransferase/geranylgeranyltransferase type-1 subunit alpha	FNTA	21.6653	22.0932	22.1374	21.4164	21.2686	21.442	22.2373	22.3803	21.6346	-0.589666	0.0774425	0.118724	0.747316
P49356;P49356-2	Protein farnesyltransferase subunit beta	FNTB	18.6972	19.0421	18.5177	19.9675	19.6058	19.3919	19.0631	19.8961	20.0546	0.902735	0.0476697	0.918979	0.113724
P49366-3;P49366;P49366-2	Deoxyhypusine synthase	DHPS	20.565	18.606	18.7582	20.1922	20.3855	20.1265	19.9536	16.0183	NA	0.924964	0.29593	-1.32381	0.352277
P49368;P49368-2	T-complex protein 1 subunit gamma	CCT3	25.5019	25.63	25.4769	25.6765	25.7729	25.4878	25.5251	25.602	25.6803	0.109458	0.160707	0.0661874	0.445177
P49406	39S ribosomal protein L19, mitochondrial	MRPL19	20.9434	21.0132	20.7861	21.2872	21.3535	21.4703	20.4804	20.7467	20.9748	0.456135	0.0571919	-0.180235	0.448917
P49411	Elongation factor Tu, mitochondrial	TUFM	25.3894	25.5224	25.6122	25.3124	25.475	25.6512	25.3346	25.4526	25.1373	-0.0284681	0.499414	-0.199847	0.283564
P49419-2;P49419;P49419-3;P49419-4	Alpha-aminoadipic semialdehyde dehydrogenase	ALDH7A1	22.2626	21.781	21.9621	22.1489	22.0823	22.296	22.934	23.1541	23.1976	0.173811	0.350945	1.09332	0.0364543
P49454	Centromere protein F	CENPF	19.1635	19.7693	19.3194	20.5361	20.0596	19.4387	19.5024	19.0233	18.4958	0.594034	0.269261	-0.410253	0.388362
P49458;P49458-2	Signal recognition particle 9 kDa protein	SRP9	24.6611	24.5337	24.5736	24.4149	24.4992	24.4843	24.4488	24.5685	24.6223	-0.123356	0.191246	-0.042959	0.662749
P49459;P49459-3;P49459-2	Ubiquitin-conjugating enzyme E2 A	UBE2A	22.7304	23.4335	23.2412	23.1174	23.3573	23.3068	23.5975	23.5959	22.6905	0.12551	0.456414	0.159603	0.734195
P49585;Q9Y5K3-2;Q9Y5K3-4;Q9Y5K3-3;Q9Y5K3	Choline-phosphate cytidylyltransferase A;Choline-phosphate cytidylyltransferase B	PCYT1A;PCYT1B	22.0292	21.9725	22.0395	21.695	22.0551	21.8484	22.1998	22.092	22.3016	-0.147597	0.350688	0.184072	0.0477335
P49588;P49588-2	Alanine--tRNA ligase, cytoplasmic	AARS	25.4487	25.3659	25.4262	24.6356	24.5596	24.5953	25.0242	24.8435	24.9482	-0.816749	8.0958e-05	-0.474994	0.00352958
P49589-3;P49589-2;P49589	Cysteine--tRNA ligase, cytoplasmic	CARS	21.6537	21.9917	21.8069	22.2289	22.1201	22.1347	21.7527	22.0892	22.0135	0.343806	0.116972	0.134346	0.0651981
P49591	Serine--tRNA ligase, cytoplasmic	SARS	23.3578	23.5424	23.8171	23.4961	23.3678	23.4322	23.4201	23.5908	23.4084	-0.140386	0.453185	-0.0993228	0.58673
P49593;P49593-2	Protein phosphatase 1F	PPM1F	17.2248	18.2299	19.4098	20.2164	18.4986	20.1453	19.872	20.2148	19.3178	1.3319	0.253998	1.51338	0.208078
P49642	DNA primase small subunit	PRIM1	20.5265	20.9952	21.1359	21.3013	19.1801	20.8049	21.3129	21.0416	20.7751	-0.457061	0.604391	0.157363	0.685445
P49643;P49643-2	DNA primase large subunit	PRIM2	21.5637	22.0512	21.5996	21.6849	21.4328	21.7793	22.0176	21.6521	21.7568	-0.105846	0.720258	0.0706813	0.803959
P49674	Casein kinase I isoform epsilon	CSNK1E	17.8361	17.6555	17.0351	19.4923	19.6116	19.1997	18.2005	18.6873	19.0055	1.92558	0.00582162	1.1222	0.137614
P49711;P49711-2	Transcriptional repressor CTCF	CTCF	20.4899	20.6046	20.4977	20.1146	19.7658	20.2742	20.2987	19.6523	20.2263	-0.47917	0.12238	-0.471632	0.189974
P49720	Proteasome subunit beta type-3	PSMB3	24.5476	24.6634	24.7297	24.9819	24.9995	24.8405	25.0738	24.7746	24.7467	0.293746	0.0918448	0.218149	0.297807
P49721	Proteasome subunit beta type-2	PSMB2	25.2164	25.1178	25.0147	24.7267	24.7001	24.5222	24.7038	24.5039	24.649	-0.466612	0.00273854	-0.497387	0.0203647
P49736	DNA replication licensing factor MCM2	MCM2	23.5875	23.5184	23.6838	23.1248	23.4594	23.2957	23.5144	23.6103	23.6597	-0.303269	0.13434	-0.00177085	0.97442
P49748;P49748-3;P49748-2	Very long-chain specific acyl-CoA dehydrogenase, mitochondrial	ACADVL	24.6459	24.8287	24.6842	24.9168	24.9105	25.2009	25.1734	25.1654	25.3506	0.289842	0.147891	0.51017	0.0333366
P49750-4;P49750;P49750-3	YLP motif-containing protein 1	YLPM1	20.1935	20.3189	20.2648	19.3899	19.6779	19.661	20.285	20.5544	20.5183	-0.682802	0.00796674	0.193501	0.0635024
P49754-2;P49754-3;P49754	Vacuolar protein sorting-associated protein 41 homolog	VPS41	16.7796	17.3863	17.6624	16.6461	17.2439	15.8975	14.2986	15.5532	14.8915	-0.680298	0.336423	-2.3617	0.0134987
P49755	Transmembrane emp24 domain-containing protein 10	TMED10	23.326	23.279	23.4756	23.5481	23.4497	23.4231	23.4097	23.6072	23.8433	0.113451	0.310562	0.259859	0.0996955
P49756;P49756-2;P49756-3;P49756-4	RNA-binding protein 25	RBM25	23.2395	23.2525	22.997	22.34	22.8074	22.7857	22.7598	22.7894	23.041	-0.518602	0.124143	-0.29958	0.223428
P49757-9;P49757-8;P49757-7;P49757-6;P49757-5;P49757-4;P49757-2;P49757-3;P49757	Protein numb homolog	NUMB	21.4807	20.431	21.3896	20.3228	20.5162	20.4508	21.1819	21.4575	21.5583	-0.670574	0.222161	0.298752	0.521905
P49768-7;P49768-2;P49768;P49768-6;P49810-2;P49810-3;P49810	Presenilin-1;Presenilin-1 NTF subunit;Presenilin-1 CTF subunit;Presenilin-1 CTF12;Presenilin-2;Presenilin-2 NTF subunit;Presenilin-2 CTF subunit	PSEN1;PSEN2	19.294	18.8926	19.1081	18.9336	20.0567	19.9919	20.37	19.9791	20.0941	0.562495	0.352799	1.04953	0.000924079
P49770	Translation initiation factor eIF-2B subunit beta	EIF2B2	19.4381	20.7937	20.9148	20.6997	20.5066	20.5901	20.7455	21.1928	20.9423	0.216626	0.718717	0.578029	0.267756
P49773	Histidine triad nucleotide-binding protein 1	HINT1	24.3322	24.2582	24.4362	23.6408	23.843	23.9848	24.7479	24.5332	24.3942	-0.519388	0.02673	0.216192	0.251263
P49790;P49790-3;P49790-2	Nuclear pore complex protein Nup153	NUP153	22.6047	22.5434	22.6229	22.6158	22.6508	22.6924	22.4251	22.6235	22.5884	0.0626779	0.154568	-0.0446853	0.612261
P49792	E3 SUMO-protein ligase RanBP2	RANBP2	21.5613	21.5224	21.3832	21.8583	21.7801	21.7776	21.7739	21.7599	21.7696	0.316346	0.016108	0.278835	0.0358984
P49821-2;P49821	NADH dehydrogenase [ubiquinone] flavoprotein 1, mitochondrial	NDUFV1	22.6364	22.7206	22.4895	22.1856	22.1182	22.0755	21.7554	22.1826	21.8816	-0.489057	0.0136152	-0.675639	0.0231627
P49840	Glycogen synthase kinase-3 alpha	GSK3A	21.1444	19.6779	20.1547	21.2979	21.5663	21.4147	20.4679	20.6823	20.858	1.10063	0.162179	0.343743	0.57485
P49841;P49841-2	Glycogen synthase kinase-3 beta	GSK3B	21.6028	21.0465	21.1588	20.8826	20.9397	20.9693	21.034	20.4191	20.9375	-0.338808	0.219937	-0.472493	0.0650082
P49848;P49848-3;P49848-2	Transcription initiation factor TFIID subunit 6	TAF6	20.4664	20.694	20.648	19.6235	19.3577	19.1105	20.0038	20.0677	19.0081	-1.23891	0.0266304	-0.909566	0.13215
P49902-2;P49902	Cytosolic purine 5-nucleotidase	NT5C2	21.2634	20.719	22.0154	21.5829	21.7919	21.7517	21.363	21.0084	21.1476	0.376199	0.433407	-0.15961	0.699583
P49903;P49903-2;P49903-3;P49903-4	Selenide, water dikinase 1	SEPHS1	23.2454	22.9153	23.2818	21.7638	22.1702	22.0242	22.1818	22.5398	22.7718	-1.16145	0.0334699	-0.649676	0.0909561
P49915;P49915-2	GMP synthase [glutamine-hydrolyzing]	GMPS	23.8435	23.1606	23.5911	23.6065	23.6571	23.6994	23.3724	23.2026	23.3966	0.122575	0.621375	-0.207876	0.29591
P49916;P49916-2	DNA ligase 3	LIG3	19.0033	18.8564	19.0834	18.8669	19.292	19.1999	18.8376	19.1847	18.7421	0.138597	0.49045	-0.0595356	0.79448
P49917	DNA ligase 4	LIG4	17.4146	17.502	16.7553	NA	NA	15.6713	16.3568	17.2144	15.9254	-1.5527	NA	-0.725089	0.0865657
P49959-2;P49959;P49959-3	Double-strand break repair protein MRE11A	MRE11A	20.8211	20.6722	21.1371	21.0681	20.3266	20.8578	21.1475	21.085	21.2184	-0.125998	0.570781	0.273461	0.110387
P50148	Guanine nucleotide-binding protein G(q) subunit alpha	GNAQ	19.9009	20.6146	20.7261	19.8302	20.2512	20.4164	20.3108	21.0892	20.2307	-0.247926	0.110285	0.129729	0.718849
P50151;Q9H1X3-3	Guanine nucleotide-binding protein G(I)/G(S)/G(O) subunit gamma-10;DnaJ homolog subfamily C member 25	GNG10;DNAJC25	23.217	21.9525	NA	22.1322	21.9974	22.1147	21.8429	22.8372	23.0066	-0.503346	0.526305	-0.0225255	0.864156
P50213;P50213-2	Isocitrate dehydrogenase [NAD] subunit alpha, mitochondrial	IDH3A	23.0868	23.0333	22.8298	23.3963	23.3766	23.4012	22.4987	22.5843	22.7778	0.408091	0.0382756	-0.363047	0.152236
P50336	Protoporphyrinogen oxidase	PPOX	21.1017	20.9969	20.8689	21.4523	20.9522	21.3111	20.409	20.4199	20.6085	0.2494	0.236921	-0.510028	0.058566
P50395;P50395-2	Rab GDP dissociation inhibitor beta	GDI2	26.1387	25.8614	25.8731	25.6535	25.3758	25.4308	26.145	26.0103	25.9358	-0.471023	0.000927545	0.0726265	0.221706
P50402	Emerin	EMD	23.3004	23.504	23.3199	24.0419	23.9965	23.9036	23.8855	23.8019	23.6474	0.6059	0.014106	0.403472	0.0474744
P50416-2;P50416	Carnitine O-palmitoyltransferase 1, liver isoform	CPT1A	20.2091	19.9542	20.2303	19.7879	19.638	19.7323	20.5773	20.6277	20.535	-0.411799	0.0159865	0.448813	0.0587107
P50452;P50452-2;P50452-3	Serpin B8	SERPINB8	18.9627	18.6636	18.9183	NA	17.7705	17.8497	18.9207	18.9421	18.9418	-1.0381	0.0568319	0.0866377	0.469007
P50453	Serpin B9	SERPINB9	21.0811	21.3761	20.7577	21.8373	21.688	21.8526	21.2398	21.406	21.3444	0.720974	0.0862942	0.258429	0.264459
P50454	Serpin H1	SERPINH1	25.502	25.7471	25.7892	25.6721	25.6055	25.4126	25.4983	26.2822	26.0357	-0.116042	0.539859	0.259273	0.237691
Q8IZP2;P50502;Q8NFI4	Putative protein FAM10A4;Hsc70-interacting protein	ST13P4;ST13	24.8568	25.0005	24.9667	25.0511	25.2005	25.1404	24.6069	24.7003	24.7236	0.189339	0.00176603	-0.264398	0.00460052
P50552	Vasodilator-stimulated phosphoprotein	VASP	23.3018	23.109	23.0564	22.7865	22.9485	22.8244	23.1274	22.9364	23.185	-0.302581	0.107851	-0.0727991	0.544858
P50570-2;P50570-5;P50570;P50570-3;P50570-4	Dynamin-2	DNM2	23.2888	23.4397	23.2008	22.7298	23.2987	23.4122	23.5019	22.9027	23.2848	-0.162822	0.540709	-0.079959	0.762745
P50579;P50579-3;P50579-2	Methionine aminopeptidase 2	METAP2	22.7151	22.8072	22.767	21.9661	22.0397	22.1594	22.3808	22.717	22.6718	-0.708024	0.00505048	-0.173229	0.164448
P50583	Bis(5-nucleosyl)-tetraphosphatase [asymmetrical]	NUDT2	21.7698	22.7718	22.1574	22.0447	22.0886	22.6953	21.5653	22.6942	21.2059	0.0431891	0.91797	-0.411198	0.270531
P50747	Biotin--protein ligase;Biotin--[methylmalonyl-CoA-carboxytransferase] ligase;Biotin--[propionyl-CoA-carboxylase [ATP-hydrolyzing]] ligase;Biotin--[methylcrotonoyl-CoA-carboxylase] ligase;Biotin--[acetyl-CoA-carboxylase] ligase	HLCS	18.2589	18.227	18.7525	16.8211	16.2944	15.474	17.475	15.5819	16.5829	-2.21629	0.0564147	-1.86619	0.0790303
P50748;P50748-2	Kinetochore-associated protein 1	KNTC1	18.0729	17.4133	18.1533	16.7567	17.0597	17.5842	17.5311	17.4344	17.8423	-0.746319	0.124775	-0.277249	0.231728
P50750;P50750-2;Q96Q40-2;Q96Q40-4;Q96Q40-3;O94921-3;Q96Q40;O94921-2;O94921;Q07002;Q07002-2;Q00536;Q00536-3;Q07002-3;Q00537-2;Q00537;Q00536-2	Cyclin-dependent kinase 9	CDK9	20.8035	20.6844	20.3048	20.4007	20.4076	20.3553	20.4051	20.6924	20.5594	-0.209676	0.260878	-0.0452532	0.834249
P50851-2;P50851	Lipopolysaccharide-responsive and beige-like anchor protein	LRBA	18.2376	17.9181	18.1245	17.6688	17.1925	17.1814	17.6003	17.7986	18.106	-0.745785	0.0205233	-0.258406	0.309944
P50895	Basal cell adhesion molecule	BCAM	19.4937	19.357	19.5691	18.2807	19.2592	19.2309	18.0234	19.063	19.0263	-0.549694	0.24621	-0.769035	0.164692
P50897;P50897-2	Palmitoyl-protein thioesterase 1	PPT1	22.234	22.3231	21.7145	22.4854	22.5388	22.3997	22.3609	22.3909	22.2989	0.384115	0.125868	0.259737	0.252598
P50914	60S ribosomal protein L14	RPL14	27.1689	26.9482	27.0686	27.2501	26.8037	26.8711	26.8382	26.7495	26.9106	-0.0868983	0.416176	-0.229122	0.0480489
P50990-2;P50990	T-complex protein 1 subunit theta	CCT8	25.7601	25.8949	26.0092	25.512	25.6791	25.6756	25.7434	25.9639	26.0269	-0.265809	0.0170154	0.0233242	0.447458
P50991;P50991-2	T-complex protein 1 subunit delta	CCT4	25.3464	25.4987	25.5017	25.3982	25.5639	25.5627	25.5858	25.8424	25.8465	0.0593332	0.00443881	0.309291	0.0125436
P50993	Sodium/potassium-transporting ATPase subunit alpha-2	ATP1A2	17.4497	15.6716	17.954	16.9757	17.1872	17.3837	17.3478	17.9734	18.2786	0.157119	0.838711	0.841528	0.373597
P50995-2;P50995;P27216;P27216-2	Annexin A11	ANXA11	24.0781	23.8702	23.9788	23.8492	23.7742	23.9312	24.1393	23.7261	23.9351	-0.124109	0.149241	-0.0421778	0.550519
P51003;P51003-2;Q9NRJ5	Poly(A) polymerase alpha	PAPOLA	20.7033	20.8139	20.8563	19.8879	20.4618	20.1054	20.8443	19.8747	19.5914	-0.639449	0.04769	-0.687692	0.246948
P51114;P51114-2;P51114-3	Fragile X mental retardation syndrome-related protein 1	FXR1	23.4521	23.4227	23.3678	23.49	23.7384	23.6668	23.6261	23.6484	23.6961	0.217519	0.136716	0.242645	0.0331784
P51116	Fragile X mental retardation syndrome-related protein 2	FXR2	22.3525	22.1227	22.0401	22.1107	22.0891	21.7975	21.8752	22.003	21.7969	-0.172682	0.130968	-0.280107	0.116223
P51148;P51148-2	Ras-related protein Rab-5C	RAB5C	22.6969	22.507	22.5706	23.039	22.8306	23.0046	23.1052	23.2136	22.8131	0.366573	0.0085613	0.452441	0.0794894
P51149	Ras-related protein Rab-7a	RAB7A	24.5459	24.7074	24.5643	24.9271	24.938	24.9857	24.4873	24.579	24.8151	0.344397	0.0273147	0.0212505	0.872125
P51151	Ras-related protein Rab-9A	RAB9A	16.7349	17.1794	17.5397	18.196	20.2157	19.7933	19.0501	17.2717	15.668	2.25036	0.0384925	0.178617	0.896132
P51153	Ras-related protein Rab-13	RAB13	21.043	18.9998	18.9715	23.0544	21.2131	22.4226	22.8916	22.4547	21.3667	2.55859	0.029573	2.56622	0.03214
P51398-2;P51398-3;P51398	28S ribosomal protein S29, mitochondrial	DAP3	23.5327	23.7197	23.7876	24.1064	24.0137	24.0539	23.436	23.5503	23.6951	0.377999	0.0613168	-0.119553	0.0409446
P51452;P51452-2	Dual specificity protein phosphatase 3	DUSP3	22.2665	22.3771	22.2315	21.101	21.3195	21.2174	22.5231	22.3597	22.5476	-1.07907	0.00173635	0.185082	0.213318
P51531-2;P51531;P51532-5;P51532-2;P51532-3;P51532-4;P51532	Probable global transcription activator SNF2L2	SMARCA2	19.6199	19.529	17.9024	17.4648	19.6902	17.5023	19.4919	18.1447	17.8452	-0.798022	0.371111	-0.52322	0.348702
P51553-2;P51553	Isocitrate dehydrogenase [NAD] subunit gamma, mitochondrial	IDH3G	20.2337	18.9109	19.314	20.1353	19.5453	19.9902	18.4795	19.9205	17.9613	0.404081	0.249383	-0.699103	0.502586
P51570;P51570-2	Galactokinase	GALK1	21.5116	21.2968	21.5947	21.0371	21.4678	20.7384	22.3362	21.4826	21.743	-0.386624	0.326186	0.386227	0.220477
P51571	Translocon-associated protein subunit delta	SSR4	24.0818	23.9141	23.9714	24.5278	24.2994	24.4264	24.328	24.5694	24.2614	0.428766	0.00258684	0.397184	0.0921578
P51608;P51608-2	Methyl-CpG-binding protein 2	MECP2	18.8593	19.3239	19.2999	19.3245	19.5683	20.0187	18.8036	19.3186	19.115	0.476109	0.0738453	-0.0819796	0.26506
P51610-4	Host cell factor 1;HCF N-terminal chain 1;HCF N-terminal chain 2;HCF N-terminal chain 3;HCF N-terminal chain 4;HCF N-terminal chain 5;HCF N-terminal chain 6;HCF C-terminal chain 1;HCF C-terminal chain 2;HCF C-terminal chain 3;HCF C-terminal chain 4;HCF C-terminal chain 5;HCF C-terminal chain 6	HCFC1	22.1112	21.8531	21.8623	21.6701	21.4007	21.4534	21.6255	21.6479	21.901	-0.434148	0.000896102	-0.217403	0.287778
P51617-4;P51617-2;P51617-3;P51617	Interleukin-1 receptor-associated kinase 1	IRAK1	18.2491	17.2045	16.6523	19.223	19.9437	18.1592	19.5694	17.56	18.1525	1.73999	0.0796223	1.05866	0.0966505
P51648;P51648-2;P48448;P30838	Fatty aldehyde dehydrogenase	ALDH3A2	21.8169	22.2042	21.272	22.1031	22.2679	22.2469	21.9926	22.5664	22.512	0.44161	0.248717	0.592636	0.212698
P51649;P51649-2	Succinate-semialdehyde dehydrogenase, mitochondrial	ALDH5A1	19.0138	18.654	18.6995	19.6504	19.3064	19.6915	18.6568	19.1173	18.4543	0.76032	0.0224596	-0.0463212	0.873499
P51659;P51659-3;P51659-2	Peroxisomal multifunctional enzyme type 2;(3R)-hydroxyacyl-CoA dehydrogenase;Enoyl-CoA hydratase 2	HSD17B4	22.6632	23.1538	23.0119	23.3497	23.4118	23.4479	23.4848	23.3219	23.2547	0.460176	0.0658216	0.410844	0.184926
P51665	26S proteasome non-ATPase regulatory subunit 7	PSMD7	24.5673	24.8453	24.8695	24.8669	24.8269	24.655	25.06	25.2648	25.2333	0.0222199	0.895702	0.425358	0.00761955
P51692	Signal transducer and activator of transcription 5B	STAT5B	19.4634	20.1455	19.3176	19.7673	20.3699	20.1671	19.5524	18.0887	18.2366	0.459289	0.144346	-1.01628	0.242989
P51784	Ubiquitin carboxyl-terminal hydrolase 11	USP11	17.8221	16.8826	18.0263	19.3027	18.7986	18.3007	18.1155	16.8909	18.0992	1.22366	0.130262	0.12488	0.284836
P51809-3;P51809;P51809-2	Vesicle-associated membrane protein 7	VAMP7	20.1765	18.6581	21.2044	21.0379	21.1455	21.0861	20.8517	19.4471	20.0734	1.07685	0.292157	0.111072	0.874704
P51812;Q15349;Q15349-3;Q9UK32-2;Q9UK32;Q15349-2	Ribosomal protein S6 kinase alpha-3	RPS6KA3	18.5387	19.2507	18.6936	19.8645	19.9132	19.7418	19.181	19.8711	19.9131	1.01217	0.0342586	0.827393	0.0518858
P51858-2;P51858;P51858-3	Hepatoma-derived growth factor	HDGF	25.7965	25.536	25.7092	25.0016	24.7958	24.7823	24.9201	24.8976	24.8782	-0.820667	0.00452846	-0.781923	0.0085958
P51948-2;P51948	CDK-activating kinase assembly factor MAT1	MNAT1	21.9331	21.6127	21.1957	20.569	20.8098	20.3822	21.0154	21.1489	20.935	-0.993511	0.0330835	-0.547396	0.106203
P51970	NADH dehydrogenase [ubiquinone] 1 alpha subcomplex subunit 8	NDUFA8	24.0222	23.7672	23.6542	23.63	23.6959	23.7	23.1053	23.4937	23.4451	-0.13926	0.398923	-0.46653	0.174996
P51991;P51991-2	Heterogeneous nuclear ribonucleoprotein A3	HNRNPA3	25.6304	25.8517	25.807	25.8571	25.8374	25.81	25.9185	25.8894	25.8695	0.0717619	0.452912	0.129392	0.245834
P52209-2;P52209	6-phosphogluconate dehydrogenase, decarboxylating	PGD	25.1667	25.0092	25.0447	24.9213	25.0446	24.8726	25.3191	25.5107	25.3988	-0.127352	0.269138	0.33602	0.0799567
P52272-2;P52272	Heterogeneous nuclear ribonucleoprotein M	HNRNPM	25.6505	25.5989	25.6087	25.4905	25.4679	25.5858	25.6766	25.6047	25.7215	-0.10463	0.128856	0.04821	0.279354
P52292	Importin subunit alpha-1	KPNA2	26.7413	27.177	26.6194	27.2762	27.1636	26.6134	26.9473	26.0645	26.5494	0.171809	0.443865	-0.325527	0.50262
P52294	Importin subunit alpha-5;Importin subunit alpha-5, N-terminally processed	KPNA1	22.1998	22.2708	21.7625	22.6566	22.5623	22.3923	22.9576	22.7436	22.9128	0.459417	0.0423291	0.793644	0.0561154
P52298-3;P52298;P52298-2	Nuclear cap-binding protein subunit 2	NCBP2	21.3957	21.5651	21.4082	21.5883	21.4904	21.327	21.4099	21.3395	21.6665	0.0122131	0.904692	0.0155965	0.921291
P52306-4;P52306;P52306-5;P52306-6;P52306-2;P52306-3	Rap1 GTPase-GDP dissociation stimulator 1	RAP1GDS1	23.4368	23.1336	23.8287	23.5827	23.5359	23.122	24.2146	23.7454	23.5414	-0.0527957	0.889311	0.367456	0.382359
P52434;P52434-2;P52434-4;P52434-3;P52434-5	DNA-directed RNA polymerases I, II, and III subunit RPABC3	POLR2H	24.4773	24.3069	24.55	24.2863	24.417	24.3259	24.6094	24.588	24.5577	-0.10168	0.439765	0.140299	0.217673
P52435;Q9H1A7;Q9GZM3	DNA-directed RNA polymerase II subunit RPB11-a;DNA-directed RNA polymerase II subunit RPB11-b2;DNA-directed RNA polymerase II subunit RPB11-b1	POLR2J;POLR2J3;POLR2J2	21.0275	22.5313	22.2323	22.0081	21.2482	20.9061	21.561	22.0806	21.838	-0.542915	0.55	-0.103825	0.775759
P52565;P52565-2	Rho GDP-dissociation inhibitor 1	ARHGDIA	26.8811	26.7118	26.6506	26.6355	26.1439	26.5047	26.1725	26.056	26.1241	-0.319798	0.128664	-0.630285	0.00727643
P52594-2;P52594-3;P52594;P52594-4	Arf-GAP domain and FG repeat-containing protein 1	AGFG1	23.2104	23.0852	23.0226	22.7478	22.7354	22.8455	23.2212	23.3884	23.3624	-0.329897	0.0578877	0.217915	0.171369
P52597	Heterogeneous nuclear ribonucleoprotein F;Heterogeneous nuclear ribonucleoprotein F, N-terminally processed	HNRNPF	25.1203	24.9257	24.9546	24.6196	25.0237	24.927	25.4759	25.5967	25.471	-0.143414	0.513785	0.51434	0.0299411
P52630-4;P52630	Signal transducer and activator of transcription 2	STAT2	18.0274	17.7293	17.8963	15.6685	15.946	15.2205	18.2927	18.038	17.9504	-2.27271	0.0129578	0.209335	0.116911
P52655	Transcription initiation factor IIA subunit 1;Transcription initiation factor IIA alpha chain;Transcription initiation factor IIA beta chain	GTF2A1	22.9904	24.0505	23.3092	NA	22.2763	22.1362	22.1338	22.6308	22.7985	-1.24381	0.128115	-0.928994	0.0725708
P52701;P52701-2;P52701-3;P52701-4	DNA mismatch repair protein Msh6	MSH6	20.4847	20.6789	20.8072	20.233	20.6616	20.1488	20.6415	20.3933	20.4313	-0.309153	0.240584	-0.168256	0.41412
P52732	Kinesin-like protein KIF11	KIF11	19.5658	19.8431	20.2416	20.475	20.7321	20.8573	20.0887	20.1939	20.0292	0.804693	0.0135527	0.220442	0.425436
P52735-3;P52735-2;P52735	Guanine nucleotide exchange factor VAV2	VAV2	18.3944	18.524	18.1935	19.2644	19.1211	19.2648	18.7955	18.6807	19.0084	0.846164	0.0253775	0.457564	0.140138
P52758	Ribonuclease UK114	HRSP12	24.2096	24.0979	23.6087	24.7169	24.7479	24.8808	24.2718	24.4241	24.4602	0.809782	0.0747825	0.413298	0.216788
P52788;P52788-2	Spermine synthase	SMS	22.2929	23.2949	22.7139	23.3101	22.7166	22.6226	22.5876	22.2167	22.1743	0.115869	0.829003	-0.441014	0.384563
P52789	Hexokinase-2	HK2	19.8824	19.6009	19.4512	20.0866	20.0823	19.8871	19.6652	20.0839	20.2375	0.373832	0.0488766	0.350697	0.359268
P52815	39S ribosomal protein L12, mitochondrial	MRPL12	25.3818	25.1573	25.2804	25.2061	25.291	25.2247	24.7965	25.0302	25.134	-0.0325475	0.752357	-0.28625	0.19588
P52888;P52888-2	Thimet oligopeptidase	THOP1	21.8517	22.2902	22.3386	22.1408	22.1585	22.1873	21.8636	21.8883	21.9337	0.00198282	0.990241	-0.265021	0.195711
P52907	F-actin-capping protein subunit alpha-1	CAPZA1	25.3632	25.4097	25.4336	25.2928	25.3575	25.4325	25.1874	25.4945	25.593	-0.0412152	0.185652	0.022771	0.843501
P52943;P52943-2	Cysteine-rich protein 2	CRIP2	19.8233	20.0436	19.4017	20.1318	19.5409	19.856	21.0627	21.0589	20.922	0.0867212	0.798248	1.25832	0.0132127
P52948-6;P52948-5;P52948;P52948-2;P52948-4;P52948-3	Nuclear pore complex protein Nup98-Nup96;Nuclear pore complex protein Nup98;Nuclear pore complex protein Nup96	NUP98	20.7649	21.4163	21.3427	21.7404	21.8641	21.8184	21.7087	21.612	21.5676	0.63297	0.0661672	0.454775	0.204146
P53004	Biliverdin reductase A	BLVRA	23.2775	23.4629	23.3241	22.5141	22.7198	22.7442	23.5987	23.7304	23.6862	-0.695433	0.00690202	0.316934	0.0073709
P53007	Tricarboxylate transport protein, mitochondrial	SLC25A1	22.6876	22.4178	22.5799	22.609	22.4973	23.6111	23.6289	23.78	23.849	0.343997	0.425564	1.19084	0.0112949
P53041	Serine/threonine-protein phosphatase 5	PPP5C	19.1866	19.1262	19.4084	18.963	18.943	19.0222	19.2792	19.3114	18.8995	-0.264334	0.0509294	-0.0770435	0.757132
P53350	Serine/threonine-protein kinase PLK1	PLK1	19.3767	19.7238	19.3378	20.1953	20.3582	20.1369	19.9443	19.8283	19.7209	0.750697	0.0060026	0.351754	0.12049
P53365-3;P53365;P53365-2	Arfaptin-2	ARFIP2	19.9337	21.1682	19.5884	21.2508	21.9177	21.7068	20.6272	18.5364	19.0081	1.39504	0.0723459	-0.839517	0.477485
P53367;P53367-2	Arfaptin-1	ARFIP1	17.3612	18.7537	19.2336	18.7508	18.9008	19.0202	18.9123	19.3383	19.1878	0.441107	0.459509	0.69666	0.272336
P53384-2;P53384	Cytosolic Fe-S cluster assembly factor NUBP1	NUBP1	21.9468	21.6688	21.7794	20.803	21.5108	21.2442	21.6699	21.517	21.3682	-0.612339	0.166645	-0.279989	0.0647034
P53396-2;P53396;P53396-3	ATP-citrate synthase	ACLY	25.3461	25.4736	25.3019	24.6574	24.7235	24.8156	25.1619	25.2301	25.2563	-0.641699	0.0150798	-0.157767	0.114784
P53582	Methionine aminopeptidase 1	METAP1	21.9539	21.9473	21.7749	21.5163	21.5726	21.8827	21.773	21.6502	21.8635	-0.2348	0.30612	-0.12983	0.373662
P53597	Succinyl-CoA ligase [ADP/GDP-forming] subunit alpha, mitochondrial	SUCLG1	22.3949	22.317	22.324	21.9011	21.9454	21.9529	22.0489	21.8333	22.0721	-0.412157	0.00965939	-0.360538	0.0331358
P53602	Diphosphomevalonate decarboxylase	MVD	21.6518	21.2934	21.3618	20.8059	19.6379	20.1426	21.3638	21.3112	21.3761	-1.24021	0.033794	-0.0852856	0.48866
P53618	Coatomer subunit beta	COPB1	22.5636	22.4941	22.6637	22.9132	22.8909	22.8012	22.7567	22.9413	22.92	0.294594	0.0661052	0.298855	0.0595888
P53621;P53621-2	Coatomer subunit alpha;Xenin;Proxenin	COPA	23.2293	23.5568	23.7054	23.5842	23.5438	23.5862	23.3559	23.5848	23.4136	0.0742316	0.65675	-0.0457313	0.751963
P53634	Dipeptidyl peptidase 1;Dipeptidyl peptidase 1 exclusion domain chain;Dipeptidyl peptidase 1 heavy chain;Dipeptidyl peptidase 1 light chain	CTSC	17.5044	18.0615	18.1705	18.4569	18.2814	16.9886	NA	18.3286	18.4853	-0.00313739	0.996457	0.494793	0.052128
P53701	Cytochrome c-type heme lyase	HCCS	22.1375	21.4949	21.4891	23.1354	23.621	23.7243	22.2135	22.2498	21.799	1.78644	0.045678	0.380294	0.196302
P53801	Pituitary tumor-transforming gene 1 protein-interacting protein	PTTG1IP	22.9574	23.0021	23.0905	23.5242	23.4355	23.6288	24.1986	24.2946	24.1577	0.512852	0.00619844	1.2003	0.00320993
P53814-5;P53814;P53814-6;P53814-2	Smoothelin	SMTN	18.7448	19.0832	18.9311	16.2062	16.0781	16.4637	17.9314	18.7204	18.2879	-2.67037	0.00396541	-0.606478	0.0438495
P53985;P53985-2	Monocarboxylate transporter 1	SLC16A1	22.9311	22.7319	22.1388	23.3273	22.5795	22.775	22.6164	23.3795	23.3538	0.293366	0.335666	0.515997	0.367195
P53990-2;P53990;P53990-4;P53990-5;P53990-3;P53990-6	IST1 homolog	IST1	21.1037	21.7448	21.6915	22.616	22.4798	22.4884	22.6109	22.6598	22.8161	1.01472	0.0554334	1.18225	0.020835
P53992;P53992-2	Protein transport protein Sec24C	SEC24C	21.4109	21.4808	21.6184	21.2838	21.7707	21.7532	21.7908	21.9409	21.9903	0.0992134	0.500464	0.403964	0.00481839
P53999	Activated RNA polymerase II transcriptional coactivator p15	SUB1	27.3759	27.2711	27.6188	26.404	26.8189	26.6407	26.4211	26.3221	26.8105	-0.80073	0.0442513	-0.903992	0.00279508
P54105	Methylosome subunit pICln	CLNS1A	25.0552	20.7223	23.9208	20.0961	NA	20.1107	19.142	23.6974	19.4786	-3.12934	0.0829489	-2.46008	0.465499
P54136;P54136-2	Arginine--tRNA ligase, cytoplasmic	RARS	24.587	24.6754	24.5973	24.42	24.4238	24.1945	24.6839	24.3323	24.3257	-0.273791	0.0580279	-0.172571	0.333116
P54577	Tyrosine--tRNA ligase, cytoplasmic;Tyrosine--tRNA ligase, cytoplasmic, N-terminally processed	YARS	24.0838	24.1332	24.3814	23.5492	23.2138	23.6337	23.5807	23.9876	23.6512	-0.733891	0.0222326	-0.459628	0.114091
P54578-2;P54578;P54578-3	Ubiquitin carboxyl-terminal hydrolase 14	USP14	23.6347	23.4838	23.6305	23.674	23.7588	23.7566	23.6908	24.6635	23.9171	0.146809	0.16644	0.507463	0.276785
P54652	Heat shock-related 70 kDa protein 2	HSPA2	20.3076	20.1911	20.2941	19.0564	17.5638	19.7157	19.5689	19.6755	20.045	-1.48561	0.132713	-0.50112	0.0713418
P54687-4;P54687;P54687-3;P54687-5;P54687-2	Branched-chain-amino-acid aminotransferase, cytosolic	BCAT1	24.2027	24.207	23.6596	24.1517	23.7281	22.7678	22.7328	22.1288	22.2222	-0.473946	0.190084	-1.66185	0.0153646
P54709;P54709-2	Sodium/potassium-transporting ATPase subunit beta-3	ATP1B3	23.7041	23.6453	23.6563	23.9264	23.9124	23.921	24.0705	24.2076	24.3637	0.251346	0.00333271	0.545324	0.0312882
P54725-2;P54725	UV excision repair protein RAD23 homolog A	RAD23A	20.5318	19.6416	20.1748	20.729	20.6997	20.3215	20.2632	19.4705	18.6094	0.467347	0.254837	-0.66835	0.275324
P54727;P54727-2	UV excision repair protein RAD23 homolog B	RAD23B	25.9975	25.9187	25.9075	25.8019	25.8438	25.8424	24.9683	25.2441	25.1286	-0.111868	0.116488	-0.827547	0.0157791
P54819-2;P54819;P54819-5;P54819-6;P54819-3;P54819-4	Adenylate kinase 2, mitochondrial;Adenylate kinase 2, mitochondrial, N-terminally processed	AK2	25.3656	25.0428	25.1822	25.0727	24.965	25.0453	25.1062	24.7892	24.9655	-0.169202	0.118714	-0.243235	0.00301693
P54886-2;P54886	Delta-1-pyrroline-5-carboxylate synthase;Glutamate 5-kinase;Gamma-glutamyl phosphate reductase	ALDH18A1	22.9622	24.2328	24.6007	25.422	25.0962	25.4955	24.1661	24.9424	24.8661	1.40604	0.116438	0.726321	0.1156
P54920	Alpha-soluble NSF attachment protein	NAPA	19.9845	19.5869	18.0945	19.5474	19.6314	20.1614	20.0759	19.9615	20.2838	0.558056	0.542558	0.885039	0.310401
P55010	Eukaryotic translation initiation factor 5	EIF5	24.3517	24.4228	23.7164	23.3755	23.3254	23.0958	23.8247	24.0117	24.2994	-0.898051	0.0244642	-0.118376	0.768849
P55036;P55036-2	26S proteasome non-ATPase regulatory subunit 4	PSMD4	24.105	24.0039	24.0301	23.886	23.8993	24.0096	23.7255	23.9944	23.9148	-0.11468	0.184413	-0.168101	0.266221
P55060;P55060-3;P55060-4;P55060-2	Exportin-2	CSE1L	24.0209	23.8062	23.7941	24.23	24.1304	24.1226	24.5194	24.6169	24.4924	0.28727	0.0180637	0.669177	0.0181097
P55072	Transitional endoplasmic reticulum ATPase	VCP	27.6624	27.7023	27.5797	27.4367	27.4743	27.3359	27.5189	27.1279	27.3209	-0.232484	0.000599368	-0.32553	0.127277
P55081	Microfibrillar-associated protein 1	MFAP1	20.7136	19.5418	19.4026	18.6582	19.937	19.1439	19.7207	18.8647	19.4882	-0.639639	0.474689	-0.528141	0.240764
P55084-2;P55084	Trifunctional enzyme subunit beta, mitochondrial;3-ketoacyl-CoA thiolase	HADHB	24.7628	24.8788	24.876	25.1286	25.4947	25.0791	24.8859	25.3934	25.3384	0.394909	0.0813014	0.366678	0.0961268
P55145	Mesencephalic astrocyte-derived neurotrophic factor	MANF	24.3863	24.2541	24.4449	24.6576	24.9324	24.7374	24.6659	24.7095	24.7004	0.414022	0.0886991	0.330166	0.0345359
P55196;P55196-5;P55196-6	Afadin	MLLT4	19.2618	19.2961	20.0668	19.8711	19.9868	20.236	19.9055	20.1732	20.245	0.489748	0.0941706	0.566305	0.110231
P55209-2;P55209;P55209-3	Nucleosome assembly protein 1-like 1	NAP1L1	26.7684	26.6737	26.5956	26.5941	26.5466	26.3258	27.0096	27.0522	27.0197	-0.190392	0.0452985	0.34795	0.0240829
P55210-4;P55210;P55210-3	Caspase-7;Caspase-7 subunit p20;Caspase-7 subunit p11	CASP7	18.3259	18.0573	18.5336	19.2692	18.0764	19.2359	18.7787	19.4653	18.3236	0.554909	0.182846	0.550237	0.362009
P55263;P55263-2;P55263-3;P55263-4	Adenosine kinase	ADK	24.4802	24.2885	24.031	23.793	23.7822	23.6308	24.5738	24.0225	24.2347	-0.531204	0.0239949	0.010455	0.947945
P55265-5;P55265-3;P55265-2;P55265;P55265-4	Double-stranded RNA-specific adenosine deaminase	ADAR	23.7575	23.82	23.7169	23.6045	23.4529	23.571	23.1473	23.1152	23.3131	-0.222004	0.0923427	-0.572892	0.0232268
P55327-2;P55327-4;P55327;P55327-7;P55327-5;P55327-6;P55327-3;P55327-8	Tumor protein D52	TPD52	25.6461	25.7451	25.7094	26.1212	26.0961	26.1005	25.9694	26.0525	26.2762	0.40572	0.00801094	0.399182	0.0414934
P55735-2;P55735;P55735-3	Protein SEC13 homolog	SEC13	23.5678	23.6357	23.6776	23.1036	23.581	23.3083	23.3413	23.5092	23.5705	-0.296098	0.139134	-0.153388	0.0534879
P55769	NHP2-like protein 1;NHP2-like protein 1, N-terminally processed	NHP2L1	26.1138	26.1222	26.0275	26.2778	26.4046	26.3524	26.2999	26.2297	26.4909	0.257106	0.0333001	0.252304	0.144425
P55786;P55786-2;A6NEC2;A6NEC2-2;A6NEC2-3	Puromycin-sensitive aminopeptidase	NPEPPS	24.1985	24.2196	24.1886	23.6757	23.5227	23.8631	24.1644	24.1316	24.0996	-0.51509	0.0407614	-0.0704171	0.0603841
P55789	FAD-linked sulfhydryl oxidase ALR	GFER	19.0362	18.2314	18.6645	17.8448	18.9398	18.0513	17.6542	18.0015	18.0969	-0.365407	0.582442	-0.726477	0.167555
P55809;P55809-2	Succinyl-CoA:3-ketoacid coenzyme A transferase 1, mitochondrial	OXCT1	23.3988	23.2304	23.047	23.283	23.3388	23.3521	23.5609	23.7344	23.4838	0.0992372	0.500176	0.367673	0.0722697
P55884;P55884-2	Eukaryotic translation initiation factor 3 subunit B	EIF3B	24.9156	24.7104	24.6872	24.6646	24.6254	24.6991	25.0201	24.8079	24.8626	-0.108017	0.294579	0.125796	0.036949
P55957;P55957-2;P55957-4;P55957-3	BH3-interacting domain death agonist;BH3-interacting domain death agonist p15;BH3-interacting domain death agonist p13;BH3-interacting domain death agonist p11	BID	24.1946	24.0864	24.1357	24.1012	24.1062	23.6848	23.7093	23.6707	23.5771	-0.174847	0.342882	-0.486539	0.00711284
P56134-3;P56134;P56134-4;P56134-2	ATP synthase subunit f, mitochondrial	ATP5J2	24.5234	23.8227	24.3651	24.4366	24.4952	24.5025	24.3171	24.5596	24.4274	0.241066	0.396528	0.197663	0.554078
P56181-2			21.5927	21.5038	21.4633	20.7844	20.5915	20.7195	21.2931	20.9596	21.0222	-0.821463	0.00355015	-0.428272	0.0263426
P56182	Ribosomal RNA processing protein 1 homolog A	RRP1	22.6365	22.8079	22.7575	22.8614	23.0333	23.0569	22.5254	22.8499	23.0222	0.249855	0.0096595	0.0651573	0.610911
P56192;P56192-2	Methionine--tRNA ligase, cytoplasmic	MARS	24.0908	24.3979	24.4936	23.8802	24.1469	24.1154	23.9399	24.3576	24.492	-0.279932	0.0310246	-0.064252	0.287512
P56282-2;P56282;P56282-3	DNA polymerase epsilon subunit 2	POLE2	20.6203	20.4946	20.0123	20.3318	20.2874	19.3169	20.7944	20.3092	19.9475	-0.397027	0.119346	-0.0253865	0.832444
P56377;P56377-2	AP-1 complex subunit sigma-2	AP1S2	19.1685	19.5826	19.3023	21.0756	20.9164	20.9338	19.911	20.3816	20.4384	1.62412	0.0102293	0.892542	0.0184315
P56385	ATP synthase subunit e, mitochondrial	ATP5I	25.6973	25.4533	25.3514	25.439	25.493	25.5182	25.2809	25.3771	25.384	-0.017238	0.903683	-0.153304	0.374578
P56537;P56537-2	Eukaryotic translation initiation factor 6	EIF6	27.6914	28.0308	27.8554	25.9391	26.0322	26.3339	28.0386	27.3564	27.0076	-1.7575	0.00608655	-0.391677	0.403664
P56545;P56545-2	C-terminal-binding protein 2	CTBP2	23.0962	23.2496	23.2258	22.7436	23.1245	22.7868	23.0362	22.8004	23.1211	-0.305554	0.0824598	-0.204623	0.237992
P56556	NADH dehydrogenase [ubiquinone] 1 alpha subcomplex subunit 6	NDUFA6	22.0729	21.5377	21.0613	20.996	21.2235	20.946	20.9546	21.3094	21.4225	-0.502086	0.228776	-0.328402	0.524835
P56945-5;P56945-8;P56945;P56945-7;P56945-3;P56945-2;P56945-6;P56945-4	Breast cancer anti-estrogen resistance protein 1	BCAR1	20.7809	20.6554	20.7429	19.4795	18.8355	19.4383	19.9371	20.1705	20.3078	-1.47531	0.0133732	-0.587906	0.0447456
P57076	UPF0769 protein C21orf59	C21orf59	21.0064	21.3286	21.4004	20.4371	20.6233	20.2604	21.051	20.2988	19.9963	-0.804892	0.0428234	-0.796469	0.208034
P57081-2;P57081;P57081-3	tRNA (guanine-N(7)-)-methyltransferase non-catalytic subunit WDR4	WDR4	20.0546	19.5627	20.3617	19.1739	19.5756	19.2351	19.8528	19.8671	19.7133	-0.664798	0.194798	-0.181966	0.576486
P57088	Transmembrane protein 33	TMEM33	25.2915	25.2129	25.0636	25.2944	25.2156	25.1783	25.5235	25.5174	25.5149	0.0401376	0.394588	0.329275	0.0363177
P57105	Synaptojanin-2-binding protein	SYNJ2BP	22.5871	21.7922	22.4337	21.4008	21.968	21.4165	22.2015	22.2772	22.2444	-0.675905	0.25555	-0.0299846	0.919835
P57678	Gem-associated protein 4	GEMIN4	16.5811	16.3874	16.856	20.5541	20.45	20.1361	22.2748	20.708	19.565	3.77188	0.0042697	4.24109	0.038958
P57737-3;Q9Y3D7;P57737-2;P57737-4;P57737	Coronin-7;Mitochondrial import inner membrane translocase subunit TIM16	CORO7;PAM16	19.5111	19.4864	20.1096	20.0565	19.9821	19.7898	19.862	19.6988	19.7081	0.24042	0.481662	0.0539537	0.837193
P57740;P57740-2;P57740-3	Nuclear pore complex protein Nup107	NUP107	20.8198	21.4801	21.435	21.8629	21.9047	21.9667	21.8588	21.8481	21.8596	0.666478	0.0731079	0.610558	0.104741
P57764	Gasdermin-D	GSDMD	22.2262	22.6571	22.5878	22.3071	21.5555	21.5881	22.2757	22.4895	22.804	-0.673445	0.217037	0.0327467	0.795954
P57768-2;P57768	Sorting nexin-16	SNX16	NA	19.2642	16.3053	17.3345	17.4607	16.3241	18.55	16.9334	15.9818	-0.745018	0.506636	-0.629714	0.412203
P58107	Epiplakin	EPPK1	15.3532	13.7101	14.1138	13.4206	13.9026	13.4057	15.5473	15.9411	14.7684	-0.81607	0.31624	1.02656	0.237916
P58546	Myotrophin	MTPN	24.4563	24.9058	25.0686	24.282	24.1925	24.2474	24.6481	24.7042	24.8076	-0.569608	0.104432	-0.0902612	0.590275
P58557;P58557-2	Putative ribonuclease	YBEY	NA	20.5245	19.7334	20.2593	21.1736	20.9219	20.7111	20.1538	20.8854	0.655943	0.181746	0.454472	0.698222
P59998;P59998-2;P59998-3;P59998-4	Actin-related protein 2/3 complex subunit 4	ARPC4	24.43	24.6208	24.5874	24.3282	24.1915	24.3157	24.4042	24.4157	24.5097	-0.267592	0.105489	-0.102863	0.193061
P60033	CD81 antigen	CD81	23.7779	23.6868	23.8175	24.1279	24.2558	24.3387	23.8465	24.0911	23.9517	0.480068	0.0186361	0.202357	0.187674
P60174-1;P60174;P60174-4	Triosephosphate isomerase	TPI1	28.4034	28.5459	28.4892	28.5923	28.5834	28.5687	28.7853	28.9457	28.9368	0.101965	0.152344	0.409775	0.00227769
P60228	Eukaryotic translation initiation factor 3 subunit E	EIF3E	23.9532	23.977	23.529	24.1818	24.1425	23.7752	24.5556	23.8088	24.2187	0.213435	0.0129121	0.374665	0.303046
P60468	Protein transport protein Sec61 subunit beta	SEC61B	23.589	23.7869	23.6528	23.8551	23.9029	24.1796	23.7657	23.9037	23.9515	0.302994	0.127585	0.197412	0.0662993
P60510	Serine/threonine-protein phosphatase 4 catalytic subunit	PPP4C	21.6625	21.7357	21.9026	20.634	20.7688	20.7682	21.1044	21.3391	21.0734	-1.04323	0.00219086	-0.594629	0.0422292
P60660-2;P60660	Myosin light polypeptide 6	MYL6	27.7459	27.6272	27.5754	27.0156	27.0364	27.0635	27.624	27.6944	27.711	-0.610985	0.010748	0.0269678	0.759625
P60842;P60842-2	Eukaryotic initiation factor 4A-I	EIF4A1	26.5283	26.4207	26.4505	26.5234	26.4838	26.5615	26.4359	26.4904	26.4575	0.0564073	0.235514	-0.00522357	0.921982
P60866;P60866-2	40S ribosomal protein S20	RPS20	27.7334	27.6778	27.7054	27.4703	26.9753	27.5233	27.5096	27.644	27.2868	-0.382581	0.141586	-0.225399	0.179653
P60891;P60891-2;P21108	Ribose-phosphate pyrophosphokinase 1;Ribose-phosphate pyrophosphokinase 3	PRPS1;PRPS1L1	23.8927	23.8006	23.868	23.9184	23.9824	23.8566	23.5454	24.0448	23.8897	0.0653245	0.384831	-0.0271243	0.88949
P60900;P60900-2;P60900-3	Proteasome subunit alpha type-6	PSMA6	24.5712	24.3235	24.8831	24.5409	24.5888	24.687	24.4052	24.8075	24.6585	0.0129645	0.932225	0.0311163	0.903558
P60903	Protein S100-A10	S100A10	27.7883	27.7679	27.9333	27.155	27.2981	26.9344	27.5393	27.7932	27.801	-0.700658	0.0463857	-0.11864	0.274204
P60953;P60953-1	Cell division control protein 42 homolog	CDC42	26.2064	25.9764	25.9434	25.8496	25.906	25.9156	25.9333	25.8643	25.6548	-0.151647	0.279844	-0.224596	0.0577015
P60981;P60981-2	Destrin	DSTN	23.1628	22.827	23.0615	22.04	23.0419	22.9622	23.7077	23.8327	24.032	-0.335729	0.493221	0.840368	0.029669
P60983;O60234	Glia maturation factor beta	GMFB	23.7874	24.0619	23.8574	22.4968	22.5229	23.0306	23.8559	23.71	23.7841	-1.21882	0.0280969	-0.118934	0.43709
P61006;P61006-2;P59190-2;P59190	Ras-related protein Rab-8A	RAB8A	21.6618	21.5561	21.6684	22.1755	22.0626	21.9588	22.0727	21.8236	21.692	0.436872	0.026986	0.234008	0.174255
P61009	Signal peptidase complex subunit 3	SPCS3	23.1072	23.1203	23.0155	23.3733	23.313	22.5226	23.4222	23.4733	23.4913	-0.0113391	0.966846	0.381286	0.0158022
P61011;P61011-2	Signal recognition particle 54 kDa protein	SRP54	20.9314	21.1434	21.4804	22.1383	21.9495	22.0102	22.0988	22.194	21.922	0.847632	0.0497954	0.886514	0.0588019
P61019;P61019-2	Ras-related protein Rab-2A	RAB2A	22.821	23.2434	23.1471	24.1683	24.1431	23.8936	23.5458	23.3812	23.5703	0.997827	0.0311047	0.428587	0.127224
P61020;P61020-2	Ras-related protein Rab-5B	RAB5B	20.8972	21.1614	21.3689	20.3818	20.7131	20.7383	19.9258	21.1109	21.2034	-0.531443	0.00989561	-0.395825	0.305151
P61024	Cyclin-dependent kinases regulatory subunit 1	CKS1B	23.3706	23.1604	23.029	22.8922	22.7767	22.6161	22.0894	22.1841	22.3104	-0.425038	0.00430959	-0.992027	0.0258235
P61026	Ras-related protein Rab-10	RAB10	24.2051	25.3199	25.7733	25.493	25.0608	25.2464	25.4939	25.428	25.2478	0.167332	0.795245	0.290498	0.639574
P61077;P61077-2;P61077-3;P62837-2	Ubiquitin-conjugating enzyme E2 D3;Ubiquitin-conjugating enzyme E2 D2	UBE2D3;UBE2D2	27.6544	27.1527	26.7743	26.3124	26.5927	26.0612	27.1778	26.6189	26.5682	-0.871671	0.0677814	-0.405481	0.0568851
P61081	NEDD8-conjugating enzyme Ubc12	UBE2M	24.0659	24.1933	24.2255	23.7149	24.0249	23.6091	24.174	24.1917	24.1038	-0.378587	0.100546	-0.00505621	0.946199
P61086;P61086-3;P61086-2	Ubiquitin-conjugating enzyme E2 K	UBE2K	24.5771	24.4608	24.5348	24.5434	24.2597	23.9715	24.6077	24.3051	24.2598	-0.266036	0.230864	-0.133376	0.272473
P61088;Q5JXB2	Ubiquitin-conjugating enzyme E2 N	UBE2N	25.9775	25.8688	25.7288	25.8256	25.5841	25.6091	25.6319	25.7352	25.6854	-0.185395	0.0668418	-0.174187	0.191228
P61106	Ras-related protein Rab-14	RAB14	24.235	24.0577	24.3606	24.306	24.2056	24.3045	23.6124	23.0509	23.793	0.0542715	0.457818	-0.732345	0.0337835
P61158;Q9P1U1-2;Q9P1U1;Q9C0K3;Q9P1U1-3	Actin-related protein 3	ACTR3	25.777	25.7047	25.6548	25.4709	25.6296	25.5691	25.6432	25.4804	25.3711	-0.15562	0.174689	-0.213897	0.0390993
P61160;P61160-2	Actin-related protein 2	ACTR2	23.9333	23.6202	23.8697	23.7408	23.6943	23.9445	23.9551	24.2285	24.1166	-0.0145384	0.88525	0.292317	0.229148
P61163;P42025	Alpha-centractin;Beta-centractin	ACTR1A;ACTR1B	24.7576	24.4328	24.7159	24.0042	24.3939	24.5077	24.5946	24.5206	24.4581	-0.33351	0.26186	-0.111008	0.39419
P61201;P61201-2	COP9 signalosome complex subunit 2	COPS2	22.5465	22.6702	22.472	22.7112	22.7501	22.8501	22.8754	23.1422	22.6426	0.207579	0.144172	0.323853	0.0652523
P61221	ATP-binding cassette sub-family E member 1	ABCE1	24.9795	24.9744	25.0562	24.7537	25.1435	25.0093	24.9733	24.9881	24.8797	-0.0345714	0.790678	-0.056343	0.449084
P61224-3;P61224;P61224-2;A6NIZ1;P61224-4	Ras-related protein Rap-1b;Ras-related protein Rap-1b-like protein	RAP1B	25.2857	25.5728	25.5039	25.4423	25	25.3283	25.5684	25.4645	24.796	-0.197282	0.448188	-0.177839	0.599952
P61225;P10114	Ras-related protein Rap-2b	RAP2B	20.9719	21.2387	21.6783	21.6489	21.8817	21.2208	21.4815	20.9984	21.5196	0.287474	0.521123	0.036837	0.890995
P61244-2;P61244;P61244-3;P61244-4	Protein max	MAX	19.1622	19.4121	19.292	18.3408	19.3885	19.7003	NA	19.4798	17.9617	-0.145584	0.725178	-0.56804	0.532368
P61247	40S ribosomal protein S3a	RPS3A	26.9399	26.9148	26.8866	26.6355	26.7009	26.7688	26.5759	26.7997	26.7877	-0.212042	0.0588078	-0.192648	0.153777
P61254;Q9UNX3	60S ribosomal protein L26;60S ribosomal protein L26-like 1	RPL26;RPL26L1	27.4497	27.3046	27.2882	27.1648	27.2634	27.3405	26.8787	27.02	27.0662	-0.0912933	0.459689	-0.359253	0.0789724
P61289;P61289-3;P61289-2	Proteasome activator complex subunit 3	PSME3	24.5569	24.6023	24.5371	23.7574	24.221	24.3443	23.8963	24.2338	24.1508	-0.457841	0.125148	-0.471778	0.0378628
P61313;P61313-2	60S ribosomal protein L15	RPL15	27.0848	26.834	26.7959	26.9846	26.2692	26.6518	27.0173	26.8974	26.7174	-0.269695	0.210164	-0.0275704	0.606793
P61353	60S ribosomal protein L27	RPL27	27.0536	27.0962	27.0957	26.6957	26.5945	26.7979	26.6577	26.7821	26.9323	-0.385817	0.0236918	-0.291152	0.0505579
P61421	V-type proton ATPase subunit d 1	ATP6V0D1	20.8544	21.1705	20.93	21.819	22.2604	22.2368	21.8842	21.7761	21.02	1.12043	0.00787049	0.575132	0.1685
P61457	Pterin-4-alpha-carbinolamine dehydratase	PCBD1	24.9872	24.6833	24.728	24.7377	24.697	24.8521	24.2541	24.4226	24.5697	-0.0372369	0.768811	-0.384068	0.162248
P61513	60S ribosomal protein L37a	RPL37A	23.2728	21.7608	23.3001	25.4344	25.1715	24.9608	23.5612	23.1386	23.328	2.41101	0.0435562	0.564734	0.305288
P61604	10 kDa heat shock protein, mitochondrial	HSPE1	28.2833	28.2229	28.2244	28.5648	28.5963	28.6817	27.8382	27.98	28.0194	0.370726	0.0182334	-0.297688	0.0573413
P61619;P61619-3	Protein transport protein Sec61 subunit alpha isoform 1	SEC61A1	22.5894	22.3872	22.6007	23.3956	22.9796	22.8012	23.1122	22.226	22.4759	0.533055	0.0951529	0.0788927	0.756474
P61758	Prefoldin subunit 3	VBP1	22.2909	22.5031	22.58	22.008	22.0638	21.9992	21.4956	22.1001	21.7954	-0.434328	0.0370672	-0.660989	0.036071
P61764;P61764-2	Syntaxin-binding protein 1	STXBP1	20.6998	20.4803	20.3975	20.2518	19.9299	20.5566	20.7083	20.6674	20.784	-0.279753	0.33374	0.194021	0.217508
P61769	Beta-2-microglobulin;Beta-2-microglobulin form pI 5.3	B2M	25.8737	26.6341	26.8781	26.0906	26.768	26.4969	26.3969	26.5343	26.3617	-0.0101771	0.961561	-0.0310112	0.927596
P61803	Dolichyl-diphosphooligosaccharide--protein glycosyltransferase subunit DAD1	DAD1	23.4222	23.2532	23.2512	22.1408	22.4208	22.4794	21.9492	22.1425	22.2727	-0.961907	0.0268049	-1.18741	0.0151453
P61812;P61812-2	Transforming growth factor beta-2;Latency-associated peptide	TGFB2	17.9945	17.2669	16.6417	18.6459	18.4726	18.3563	18.1741	18.5618	NA	1.19056	0.0605325	1.06693	0.412264
P61916;P61916-2	Epididymal secretory protein E1	NPC2	24.2366	24.2516	24.332	23.4936	23.2275	23.0928	23.7253	23.7031	23.6417	-1.00211	0.0199431	-0.583392	0.00863245
P61923;P61923-4;P61923-5;P61923-2;P61923-3	Coatomer subunit zeta-1	COPZ1	25.9019	25.8121	26.1084	25.404	25.4562	25.3682	25.2471	25.5375	25.7304	-0.531343	0.0418034	-0.435801	0.0616148
P61956-2;P61956;Q6EEV6;P55854;P55854-2	Small ubiquitin-related modifier 2;Small ubiquitin-related modifier 4;Small ubiquitin-related modifier 3	SUMO2;SUMO4;SUMO3	27.3013	27.1967	27.1046	26.355	26.3583	26.4515	26.528	26.6532	26.8006	-0.812597	0.0109173	-0.540289	0.0574897
P61960;P61960-2	Ubiquitin-fold modifier 1	UFM1	24.9002	24.6109	24.5607	24.1799	23.8932	24.5405	24.0007	24.2942	22.8031	-0.486024	0.172211	-0.991255	0.14138
P61962;P61962-2	DDB1- and CUL4-associated factor 7	DCAF7	21.0529	21.0586	20.4798	20.8512	21.0407	21.0368	20.2961	20.3646	19.6174	0.112478	0.671287	-0.771054	0.00403756
P61964	WD repeat-containing protein 5	WDR5	20.8568	21.1715	19.6686	20.3634	20.1761	20.2001	20.3622	20.8566	20.6421	-0.319093	0.551233	0.0546525	0.916708
P61970	Nuclear transport factor 2	NUTF2	24.7611	24.7199	24.8608	24.1349	24.2608	23.9767	24.0194	24.4937	24.3262	-0.656484	0.0336792	-0.500819	0.0789845
P61978;P61978-2	Heterogeneous nuclear ribonucleoprotein K	HNRNPK	28.5556	28.6655	28.9673	28.0135	28.4227	28.3069	28.0331	28.5975	27.7877	-0.481767	0.0605617	-0.590026	0.208944
P61981	14-3-3 protein gamma;14-3-3 protein gamma, N-terminally processed	YWHAG	25.5701	25.4211	25.3849	25.3906	25.2625	25.2471	25.3652	25.6395	25.5608	-0.158612	0.00572271	0.0631653	0.685034
P62081	40S ribosomal protein S7	RPS7	27.6941	27.7058	27.7259	27.7499	27.6419	27.8956	27.8597	27.49	27.2942	0.053836	0.508373	-0.160621	0.454796
P62136;P62136-2;P62136-3	Serine/threonine-protein phosphatase PP1-alpha catalytic subunit	PPP1CA	26.1395	25.9025	25.7524	25.6747	25.7202	25.7162	25.9549	25.9593	25.8625	-0.227785	0.21191	-0.0058621	0.954329
P62140	Serine/threonine-protein phosphatase PP1-beta catalytic subunit	PPP1CB	23.436	23.2023	23.2737	23.0207	22.9251	22.8252	22.9943	23.1822	23.2672	-0.380352	0.0184823	-0.156116	0.38859
P62158;P27482	Calmodulin	CALM1	26.2204	26.0452	26.0016	26.1728	26.115	26.1996	26.4322	26.1984	26.1086	0.0733681	0.409682	0.157324	0.035254
P62191;P62191-2	26S protease regulatory subunit 4	PSMC1	24.8687	24.9905	24.7769	24.6177	24.695	24.8103	24.801	24.8353	24.8537	-0.171021	0.238644	-0.0486497	0.546629
P62195-2;P62195	26S protease regulatory subunit 8	PSMC5	25.2162	25.7142	25.6843	25.224	25.0181	25.1245	24.9903	24.9142	24.7547	-0.416016	0.193335	-0.651859	0.0946587
P62241	40S ribosomal protein S8	RPS8	28.4739	28.4761	28.3155	27.7098	27.8097	28.2004	28.3564	28.3747	28.1465	-0.5152	0.125479	-0.129308	0.0240013
P62244	40S ribosomal protein S15a	RPS15A	25.7387	25.6349	25.6411	25.8064	25.9724	25.726	25.2438	25.9368	26.1064	0.163379	0.201913	0.0907498	0.788548
P62249	40S ribosomal protein S16	RPS16	26.483	26.7372	26.5846	26.3249	26.3617	26.5439	26.2803	26.4864	26.5842	-0.19144	0.190149	-0.151304	0.187243
P62253	Ubiquitin-conjugating enzyme E2 G1;Ubiquitin-conjugating enzyme E2 G1, N-terminally processed	UBE2G1	22.4827	22.4431	22.3129	22.9378	22.4354	22.8792	22.8009	22.8509	23.0391	0.337903	0.194436	0.484064	0.0596115
P62256-2;P62256	Ubiquitin-conjugating enzyme E2 H	UBE2H	23.0753	22.8366	22.9496	22.4563	22.5792	22.5113	22.4736	22.7531	23.0195	-0.438201	0.0523502	-0.205111	0.419066
P62258;P62258-2	14-3-3 protein epsilon	YWHAE	26.7536	27.1097	27.1101	27.0754	27.1875	27.089	27.2794	26.8987	26.8525	0.126165	0.34126	0.0190464	0.946996
P62263	40S ribosomal protein S14	RPS14	28.6325	28.6893	28.5574	28.7653	28.7069	28.7588	28.9098	28.8707	28.5203	0.117295	0.160118	0.140535	0.270045
P62266	40S ribosomal protein S23	RPS23	26.6239	26.7712	26.8169	26.73	26.7156	26.6521	26.4867	26.6547	26.649	-0.0381129	0.675966	-0.140563	0.0111329
P62269	40S ribosomal protein S18	RPS18	27.0372	27.0613	27.0179	26.8845	26.8582	26.894	26.8918	26.9549	26.9558	-0.159935	0.0202923	-0.104639	0.0489707
P62277	40S ribosomal protein S13	RPS13	27.8911	27.9494	27.5532	27.8892	27.8282	27.6538	27.6509	27.8218	27.6919	-0.00748795	0.917657	-0.0763973	0.566579
P62280	40S ribosomal protein S11	RPS11	26.5119	26.8793	26.7986	26.9338	26.9964	27.0617	26.7828	27.2522	27.0833	0.267389	0.0934057	0.309506	0.0104757
P62304	Small nuclear ribonucleoprotein E	SNRPE	23.37	23.4256	23.2648	23.3884	23.2413	23.3899	22.7447	23.2292	22.9575	-0.0136223	0.894416	-0.376319	0.0995874
P62312	U6 snRNA-associated Sm-like protein LSm6	LSM6	23.2021	23.2929	23.1933	22.9453	23.0019	23.4546	23.4766	23.7196	23.7717	-0.0955061	0.646422	0.426508	0.0398094
P62314	Small nuclear ribonucleoprotein Sm D1	SNRPD1	28.123	28.0772	28.2349	27.7891	27.9086	27.8311	28.0235	28.1489	27.8963	-0.302093	0.0493627	-0.122145	0.412481
P62316;P62316-2	Small nuclear ribonucleoprotein Sm D2	SNRPD2	26.408	26.4602	26.62	26.2586	26.2666	26.2678	26.3285	26.4334	25.6813	-0.231689	0.0638837	-0.348333	0.359817
P62318-2;P62318	Small nuclear ribonucleoprotein Sm D3	SNRPD3	24.4361	24.8196	24.5706	24.525	24.5346	24.5177	24.2932	24.1832	24.3483	-0.0829892	0.525832	-0.333883	0.160793
P62328	Thymosin beta-4;Hematopoietic system regulatory peptide	TMSB4X	26.7712	26.5238	26.6544	26.3259	27.5957	27.585	26.968	27.7546	27.4853	0.519045	0.395715	0.752814	0.129554
P62330	ADP-ribosylation factor 6	ARF6	24.2873	24.1643	24.0002	24.4606	24.3	24.3094	24.8549	24.6425	24.5008	0.206037	0.0596393	0.51548	0.00270203
P62333	26S protease regulatory subunit 10B	PSMC6	24.9017	25.1006	25.0949	24.7565	24.9731	24.8083	25.2747	25.0794	25.3667	-0.186442	0.0658675	0.207899	0.220681
P62424	60S ribosomal protein L7a	RPL7A	28.1508	28.2447	27.9586	27.9688	27.896	27.7306	28.0185	28.0908	28.1293	-0.25291	0.0365045	-0.0385305	0.748328
P62487	DNA-directed RNA polymerase II subunit RPB7	POLR2G	20.7255	19.8068	19.8199	20.3977	20.7015	20.8064	20.6324	20.5185	20.9875	0.517788	0.346063	0.59539	0.247551
P62495;P62495-2	Eukaryotic peptide chain release factor subunit 1	ETF1	23.4827	23.3905	23.2397	23.6865	23.8116	23.7933	23.7406	23.7734	24.0641	0.392837	0.0612584	0.488408	0.104731
P62633-2;P62633;P62633-7;P62633-3;P62633-5;P62633-6	Cellular nucleic acid-binding protein	CNBP	25.4482	25.372	25.3492	24.8196	24.8633	24.8129	25.6782	25.1326	25.4382	-0.557868	0.00419063	0.0265343	0.866282
P62701	40S ribosomal protein S4, X isoform	RPS4X	26.8381	26.9117	26.9603	27.0382	26.6819	26.8171	27.1662	26.6757	26.7646	-0.0575845	0.70371	-0.0344903	0.866954
P62714	Serine/threonine-protein phosphatase 2A catalytic subunit beta isoform	PPP2CB	23.9614	23.775	23.8227	23.3627	23.5716	23.7532	23.7443	23.9317	23.8488	-0.290603	0.208861	-0.011491	0.926025
P62750	60S ribosomal protein L23a	RPL23A	27.3012	27.4695	27.4784	26.9747	27.0284	26.9495	26.9996	27.1686	26.9569	-0.43215	0.0178971	-0.374683	0.0363269
P62753	40S ribosomal protein S6	RPS6	27.3797	27.1513	27.059	27.1666	27.1418	27.2962	27.1313	27.2305	27.0176	0.00484204	0.973714	-0.0701982	0.539354
P62805	Histone H4	HIST1H4A	31.8283	31.735	31.7502	32.2527	32.2539	32.2959	32.0001	32.1075	32.2029	0.496339	0.00543921	0.332342	0.057745
P62826	GTP-binding nuclear protein Ran	RAN	27.1091	27.5931	27.4023	27.1919	27.2313	27.2522	27.5501	27.7276	27.6453	-0.143036	0.381147	0.272809	0.0932637
P62829	60S ribosomal protein L23	RPL23	26.5756	26.9489	27.0161	27.4375	27.4567	27.5071	27.4244	27.3118	27.4982	0.620253	0.0359714	0.564615	0.0609768
P62841	40S ribosomal protein S15	RPS15	19.06	22.6829	19.8334	21.1557	NA	NA	18.9883	18.436	NA	0.63027	NA	-1.81329	0.489253
P62847-2;P62847-3;P62847;P62847-4	40S ribosomal protein S24	RPS24	23.8909	24.2433	23.9187	25.6455	24.957	25.1243	24.8097	25.1764	25.2587	1.22462	0.0553151	1.06397	0.0164239
P62851	40S ribosomal protein S25	RPS25	28.0477	28.12	28.1784	27.8178	27.616	27.7734	27.6402	27.8406	28.0691	-0.379615	0.0418204	-0.265369	0.091586
P62854;Q5JNZ5	40S ribosomal protein S26;Putative 40S ribosomal protein S26-like 1	RPS26;RPS26P11	27.0576	26.9856	26.9068	27.0517	27.0081	27.1472	27.1459	27.1673	27.0839	0.0856547	0.385685	0.149002	0.0391361
P62857	40S ribosomal protein S28	RPS28	27.7626	28.0924	28.1193	27.3888	27.3468	27.3863	27.0354	27.5125	27.4063	-0.617475	0.0368394	-0.673377	0.00482017
P62861	40S ribosomal protein S30	FAU	27.7683	27.3297	27.3267	26.9259	26.9383	27.2522	26.8549	27.0669	27.2285	-0.436106	0.189431	-0.42482	0.229935
P62873-2;P62873;P16520-2;P16520	Guanine nucleotide-binding protein G(I)/G(S)/G(T) subunit beta-1	GNB1	24.6079	24.6844	24.8967	25.0482	25.0747	25.0084	25.0828	25.1105	25.2024	0.314082	0.0916099	0.402231	0.0152566
P62879;P62879-2	Guanine nucleotide-binding protein G(I)/G(S)/G(T) subunit beta-2	GNB2	23.9448	23.955	24.0571	24.0105	23.9543	24.1016	23.9296	24.1142	24.1538	0.0365097	0.203453	0.0801727	0.256525
P62888	60S ribosomal protein L30	RPL30	26.8463	26.9573	26.9622	26.806	26.8187	26.6828	26.7253	26.9871	26.9031	-0.152772	0.158611	-0.0501018	0.370558
P62899;P62899-3;P62899-2	60S ribosomal protein L31	RPL31	27.716	27.6535	27.5885	27.1918	27.2911	27.3021	27.412	27.2126	27.1589	-0.39102	0.0307022	-0.391515	0.0123225
P62906	60S ribosomal protein L10a	RPL10A	27.0924	27.3731	27.3558	26.8448	26.8465	26.9565	27.0283	27.0976	27.0189	-0.391227	0.0399684	-0.225542	0.112168
P62910	60S ribosomal protein L32	RPL32	25.7288	25.4685	25.6994	25.1869	25.2308	26.3768	25.3051	26.0354	25.7585	-0.0340622	0.934409	0.0674576	0.835477
P62913	60S ribosomal protein L11	RPL11	25.7956	25.6712	25.529	26.1698	26.0804	25.7761	26.1246	25.8191	26.0598	0.3435	0.0199564	0.335887	0.0934106
P62917	60S ribosomal protein L8	RPL8	27.1227	26.9068	26.8731	26.3659	26.4102	26.4215	26.6459	26.789	26.5856	-0.568362	0.0268753	-0.294053	0.105089
P62937;P62937-2;Q9Y536;F5H284	Peptidyl-prolyl cis-trans isomerase A;Peptidyl-prolyl cis-trans isomerase A, N-terminally processed	PPIA	29.5625	29.5503	29.5373	28.7125	28.8904	28.7961	29.6214	29.4869	29.4496	-0.750359	0.00534253	-0.0307434	0.567766
P62942	Peptidyl-prolyl cis-trans isomerase FKBP1A	FKBP1A	26.5181	26.5305	26.5029	25.989	26.2953	26.3769	26.0648	26.4615	25.8836	-0.296753	0.13253	-0.380517	0.144629
P62979;P62987;P0CG47;P0CG48	Ubiquitin-40S ribosomal protein S27a;Ubiquitin;40S ribosomal protein S27a;Ubiquitin-60S ribosomal protein L40;Ubiquitin;60S ribosomal protein L40;Polyubiquitin-B;Ubiquitin;Polyubiquitin-C;Ubiquitin	RPS27A;UBA52;UBB;UBC	30.0612	30.1758	30.0826	29.9487	29.865	29.8764	29.8911	30.166	30.0671	-0.209855	0.0670697	-0.0651563	0.340693
P62993;P62993-2	Growth factor receptor-bound protein 2	GRB2	23.4361	23.3475	23.1839	23.102	22.8182	23.1626	23.0162	22.819	22.9513	-0.2949	0.184437	-0.39367	0.0449867
P62995;P62995-3;P62995-2	Transformer-2 protein homolog beta	TRA2B	24.2867	24.4925	24.2777	25.1021	24.8308	24.8606	24.768	24.9597	24.8897	0.578878	0.0522	0.520174	0.00776333
P63000-2	Ras-related C3 botulinum toxin substrate 1	RAC1	25.3093	25.5515	25.4996	25.1658	24.7497	25.405	25.2183	25.5348	25.4918	-0.346602	0.267853	-0.038453	0.282022
P63010;P63010-2;P63010-3	AP-2 complex subunit beta	AP2B1	23.6397	23.5747	23.6292	23.7737	23.8942	23.9523	24.0135	24.0411	23.9562	0.25885	0.0535487	0.389069	0.0108971
P63092-3;P63092-2;P63092;P63092-4;Q5JWF2-2;Q5JWF2;P38405;P38405-2;P38405-3	Guanine nucleotide-binding protein G(s) subunit alpha isoforms short;Guanine nucleotide-binding protein G(s) subunit alpha isoforms XLas	GNAS	22.0684	22.3326	22.1892	21.8293	21.954	21.9956	22.3405	22.404	22.5009	-0.270426	0.0398399	0.218394	0.0991059
P63096;P63096-2	Guanine nucleotide-binding protein G(i) subunit alpha-1	GNAI1	18.5802	18.2425	19.2677	19.6752	19.1967	18.5748	18.3382	18.2209	18.1007	0.452076	0.513423	-0.476906	0.30708
P63104;P63104-2	14-3-3 protein zeta/delta	YWHAZ	29.1697	29.0654	28.6064	29.4041	29.0009	28.8358	29.3959	29.0816	29.021	0.133117	0.31036	0.219006	0.197356
P63146	Ubiquitin-conjugating enzyme E2 B	UBE2B	21.5392	20.3238	21.799	19.997	20.046	NA	20.1332	19.9695	21.5008	-1.19917	0.386569	-0.686175	0.197143
P63151;P63151-2;Q00005-6;Q00005;Q00005-2;Q00005-3;Q00005-5;Q00005-7;Q9Y2T4-3;Q9Y2T4-4;Q9Y2T4-2;Q9Y2T4	Serine/threonine-protein phosphatase 2A 55 kDa regulatory subunit B alpha isoform	PPP2R2A	22.2673	22.3098	22.0901	22.5522	22.43	22.4429	22.4298	22.6488	22.6374	0.252623	0.0672826	0.349636	0.088031
P63165;P63165-2	Small ubiquitin-related modifier 1	SUMO1	24.3351	24.1521	24.0412	23.9562	24.0864	24.1526	23.9316	23.632	23.5568	-0.111051	0.51965	-0.469317	0.00535439
P63167;Q96FJ2	Dynein light chain 1, cytoplasmic;Dynein light chain 2, cytoplasmic	DYNLL1;DYNLL2	25.8457	25.7154	25.7867	25.1704	25.2084	21.1479	25.3487	25.7254	25.5026	-1.94038	0.287212	-0.25706	0.222412
P63172	Dynein light chain Tctex-type 1	DYNLT1	22.6465	22.5709	22.6936	21.8397	21.8152	21.4862	22.024	22.1303	20.7886	-0.923318	0.0230983	-0.989363	0.164903
P63173	60S ribosomal protein L38	RPL38	27.0482	26.9587	26.9795	26.931	26.8552	26.9905	26.5488	26.774	26.8044	-0.0698817	0.22773	-0.286383	0.114944
P63208;P63208-2	S-phase kinase-associated protein 1	SKP1	24.8232	24.7472	24.6879	24.765	25.0213	24.6993	25.0357	25.2614	25.2953	0.075791	0.531813	0.444713	0.0648997
P63218	Guanine nucleotide-binding protein G(I)/G(S)/G(O) subunit gamma-5	GNG5	22.5392	23.2026	23.186	23.6327	22.4984	22.4256	23.3918	22.8336	22.734	-0.123714	0.857774	0.0105141	0.982374
P63220	40S ribosomal protein S21	RPS21	26.1283	26.0244	26.0951	25.3184	25.3109	25.4262	25.4507	25.7474	25.8076	-0.730746	0.00322386	-0.413994	0.0881816
P63241;P63241-2;Q6IS14;Q9GZV4	Eukaryotic translation initiation factor 5A-1;Eukaryotic translation initiation factor 5A-1-like	EIF5A;EIF5AL1	28.9485	28.9872	28.7024	28.5834	28.7002	28.2748	28.7824	28.6345	28.7035	-0.359905	0.0125521	-0.172544	0.233323
P63244	Guanine nucleotide-binding protein subunit beta-2-like 1;Guanine nucleotide-binding protein subunit beta-2-like 1, N-terminally processed	GNB2L1	26.4806	26.6145	26.536	26.1758	26.1207	26.2949	26.1243	26.199	26.2661	-0.346562	0.0447386	-0.347197	0.0145
P63261	Actin, cytoplasmic 2;Actin, cytoplasmic 2, N-terminally processed	ACTG1	31.2776	31.1522	31.1299	31.2635	31.3365	31.2815	31.2335	31.3926	31.3778	0.10725	0.22285	0.148071	0.263309
P63279	SUMO-conjugating enzyme UBC9	UBE2I	25.6884	25.0547	25.0114	25.1077	25.2009	25.0297	25.8101	24.8969	24.946	-0.138783	0.598788	-0.0338647	0.720436
P63313	Thymosin beta-10	TMSB10	27.7463	27.7094	27.7012	25.9484	25.8237	26.0862	27.2605	26.8426	27.1878	-1.7662	0.00203214	-0.622005	0.0367682
P67809;Q9Y2T7	Nuclease-sensitive element-binding protein 1	YBX1	27.2064	26.7443	27.1132	27.3161	27.0371	27.1311	26.5708	26.3794	26.7247	0.140132	0.224943	-0.463004	0.0332248
P67812-4;P67812;P67812-3;P67812-2	Signal peptidase complex catalytic subunit SEC11A	SEC11A	18.9535	20.7649	20.7809	20.6964	20.8602	20.7646	20.539	20.3241	20.722	0.607305	0.39741	0.361946	0.619295
P67870	Casein kinase II subunit beta	CSNK2B	24.4862	24.5786	24.3521	24.2125	24.1283	24.0222	24.3719	24.3511	24.2029	-0.351271	0.0212726	-0.163685	0.0393004
P67936;P67936-2;P07951-3	Tropomyosin alpha-4 chain	TPM4	25.8285	26.632	27.0226	25.6274	26.2131	25.8271	26.049	26.2341	26.1596	-0.605175	0.182782	-0.346767	0.384327
P68133;P68032;P63267;P62736;P63267-2	Actin, alpha skeletal muscle;Actin, alpha cardiac muscle 1;Actin, gamma-enteric smooth muscle;Actin, aortic smooth muscle	ACTA1;ACTC1;ACTG2;ACTA2	23.8272	23.5445	23.5707	22.2279	22.3709	22.4034	21.7461	21.723	21.8567	-1.31338	0.0116401	-1.87219	0.00337078
P68036;P68036-3;P68036-2	Ubiquitin-conjugating enzyme E2 L3	UBE2L3	26.6326	27.4505	27.0982	26.421	26.0718	26.8112	26.0473	26.4153	25.8641	-0.625796	0.2389	-0.951564	0.0383535
P68104;Q5VTE0;P68104-2	Elongation factor 1-alpha 1;Putative elongation factor 1-alpha-like 3	EEF1A1;EEF1A1P5	29.3788	29.8437	29.9794	29.1801	29.8314	29.3256	29.1058	29.2897	29.3056	-0.288314	0.269425	-0.500304	0.0520102
P68363;P68363-2;A6NHL2-2;A6NHL2;Q9H853	Tubulin alpha-1B chain	TUBA1B	29.9934	30.0879	30.0955	30.1011	29.5539	29.5929	29.9251	30.2563	30.2391	-0.309615	0.27648	0.0812804	0.3923
P68366-2;P68366	Tubulin alpha-4A chain	TUBA4A	22.6954	22.6651	22.6223	22.2302	22.1168	22.1384	23.0924	22.778	22.8896	-0.499144	0.00253516	0.259022	0.0875102
P68371	Tubulin beta-4B chain	TUBB4B	30.0315	29.1432	29.2845	29.5829	29.8536	29.665	29.497	30.1128	29.9096	0.214112	0.597938	0.353403	0.518567
P68400;Q8NEV1;P68400-2	Casein kinase II subunit alpha;Casein kinase II subunit alpha 3	CSNK2A1;CSNK2A3	24.6494	24.6256	24.5842	24.1028	24.2888	24.2024	24.0493	24.4104	24.204	-0.421745	0.022103	-0.398498	0.0701079
P68402;P68402-3;P68402-2;P68402-4	Platelet-activating factor acetylhydrolase IB subunit beta	PAFAH1B2	25.1685	25.5094	25.3693	24.4704	24.4751	24.368	25.0787	24.9173	24.8911	-0.911194	0.0135104	-0.386689	0.126039
P68431;Q16695;Q6NXT2	Histone H3.1;Histone H3.1t	HIST1H3A;HIST3H3	30.8567	30.9134	30.9413	31.1964	31.1507	31.1513	31.1077	31.1596	31.1203	0.262333	0.0218795	0.225388	0.0104576
P68871;P02042	Hemoglobin subunit beta;LVV-hemorphin-7;Spinorphin;Hemoglobin subunit delta	HBB;HBD	18.6789	18.5788	19.082	21.8102	21.2578	20.9302	19.6688	20.1649	19.8437	2.55282	0.0209838	1.11257	0.0454979
Q5JPE7-2;P69849;Q5JPE7;Q5JPE7-3	Nodal modulator 2;Nodal modulator 3	NOMO2;NOMO3	16.8991	16.8722	16.9333	16.0838	17.7475	17.6433	17.0925	16.6473	17.3958	0.256706	0.680352	0.143655	0.547177
P69905;P02008	Hemoglobin subunit alpha	HBA1	22.0282	21.9049	22.2664	25.099	25.4337	25.4436	23.4398	23.7316	23.6007	3.25892	0.00179826	1.5242	0.00991427
P78310-2;P78310-6;P78310;P78310-7;P78310-5;P78310-4;P78310-3	Coxsackievirus and adenovirus receptor	CXADR	21.8989	21.6071	21.5163	22.1744	22.1505	21.9308	21.2211	21.893	21.8975	0.411213	0.0336196	-0.00350549	0.992672
P78316;P78316-2	Nucleolar protein 14	NOP14	21.0099	21.3191	21.2512	20.6934	21.0306	20.7367	21.0221	21.2019	21.1695	-0.37316	0.0344786	-0.0622132	0.248331
P78318	Immunoglobulin-binding protein 1	IGBP1	NA	18.1254	18.0037	17.8559	18.872	18.4663	18.1801	15.6501	18.3653	0.333494	0.146869	-0.666014	0.592361
P78330	Phosphoserine phosphatase	PSPH	18.8706	20.5714	20.8739	20.68	20.5093	21.0646	20.4981	19.4408	19.0689	0.646024	0.385355	-0.435998	0.718266
P78344;P78344-2	Eukaryotic translation initiation factor 4 gamma 2	EIF4G2	22.5274	23.2863	23.3177	23.4181	23.3664	23.4387	23.3019	23.4582	23.4942	0.36394	0.30151	0.374272	0.202379
P78345	Ribonuclease P protein subunit p38	RPP38	20.0774	20.1887	20.3102	20.0815	20.1889	20.1861	19.6873	19.3722	20.0161	-0.0399432	0.442739	-0.500216	0.0894352
P78346;P78346-2	Ribonuclease P protein subunit p30	RPP30	21.6755	23.0756	23.2933	22.0789	22.6912	22.4605	21.9237	22.0045	21.306	-0.271272	0.531112	-0.936721	0.285627
P78347-2;P78347-4;P78347-3;P78347;P78347-5	General transcription factor II-I	GTF2I	23.4796	23.5436	23.2325	23.1612	23.2372	23.16	23.112	23.0497	23.1091	-0.232433	0.100989	-0.328287	0.0944214
P78357	Contactin-associated protein 1	CNTNAP1	16.779	16.5587	17.2	17.3066	17.5866	17.3411	18.1123	18.2717	17.8777	0.565573	0.158457	1.24137	0.0545297
P78362;P78362-2	SRSF protein kinase 2;SRSF protein kinase 2 N-terminal;SRSF protein kinase 2 C-terminal	SRPK2	20.0398	20.1096	19.8476	19.3917	19.7177	19.1989	19.5911	19.7502	19.4067	-0.56288	0.0223134	-0.416306	0.0046689
P78371;P78371-2	T-complex protein 1 subunit beta	CCT2	26.7533	26.4935	26.6066	26.0747	26.1034	26.2541	26.5965	26.6778	26.6738	-0.473722	0.0441796	0.0315668	0.782237
P78386;O43790;P78385;Q14533;A6NCN2	Keratin, type II cuticular Hb5;Keratin, type II cuticular Hb6;Keratin, type II cuticular Hb3;Keratin, type II cuticular Hb1	KRT85;KRT86;KRT83;KRT81	23.2323	15.8808	NA	21.777	21.7057	21.9759	NA	17.503	NA	2.26302	0.655863	-2.05349	NA
P78406	mRNA export factor	RAE1	21.2017	20.9549	21.0713	21.719	21.4612	21.2348	21.3666	21.9113	21.6551	0.395719	0.076378	0.568388	0.130795
P78417;P78417-3;P78417-2	Glutathione S-transferase omega-1	GSTO1	25.4004	25.543	25.5203	24.9215	25.1177	25.296	25.8068	25.6361	25.6499	-0.376161	0.0399092	0.209663	0.168167
P78527;P78527-2	DNA-dependent protein kinase catalytic subunit	PRKDC	23.1737	23.318	23.3951	23.7138	23.8445	23.8275	24.1275	24.0287	23.9497	0.499666	0.00455787	0.739693	0.0237703
P78536;P78536-2	Disintegrin and metalloproteinase domain-containing protein 17	ADAM17	18.5343	18.9231	18.1718	19.2544	19.096	19.0217	19.3484	18.551	18.6994	0.580922	0.107386	0.323178	0.461269
P80217;P80217-2	Interferon-induced 35 kDa protein	IFI35	20.352	20.0013	20.2852	18.6901	18.3468	18.3875	20.3837	20.2013	20.419	-1.73806	0.00210576	0.121819	0.130505
P80303-2;P80303	Nucleobindin-2;Nesfatin-1	NUCB2	20.5256	20.8686	21.0946	21.6792	21.5579	21.1189	21.5068	21.023	21.4394	0.622423	0.197913	0.493469	0.187088
P80723;P80723-2	Brain acid soluble protein 1	BASP1	25.9178	25.7988	25.7167	26.4278	26.2662	26.3672	27.657	26.7655	27.1231	0.542633	0.01024	1.37076	0.025622
P82094-2;P82094	TATA element modulatory factor	TMF1	20.8178	20.9734	19.123	20.1735	19.3119	19.6232	20.2827	19.1885	18.7933	-0.601873	0.436785	-0.883225	0.19157
P82650;P82650-2	28S ribosomal protein S22, mitochondrial	MRPS22	21.9997	22.76	22.7606	23.3621	23.4644	23.4378	22.7196	23.2105	22.2899	0.914652	0.0550786	0.233221	0.583974
P82663;P82663-3;P82663-2	28S ribosomal protein S25, mitochondrial	MRPS25	22.4573	22.0784	22.5252	22.9638	22.6758	23.239	22.6418	22.7069	22.4247	0.605921	0.00966729	0.237491	0.37927
P82664	28S ribosomal protein S10, mitochondrial	MRPS10	18.9396	18.944	18.303	19.5348	19.4363	19.5187	19.2402	18.8541	18.9669	0.767734	0.0767826	0.291521	0.312397
P82673;P82673-2	28S ribosomal protein S35, mitochondrial	MRPS35	20.939	21.0521	20.9879	20.7701	20.998	21.2117	20.6949	21.0299	20.9158	0.000287159	0.998258	-0.112786	0.235216
P82675-2;P82675	28S ribosomal protein S5, mitochondrial	MRPS5	20.4391	20.6399	20.3239	20.2513	20.3289	20.5309	20.1393	20.2949	20.3463	-0.0972533	0.597156	-0.207491	0.214767
P82909	28S ribosomal protein S36, mitochondrial	MRPS36	21.8481	22.8443	22.076	21.622	21.4661	21.8519	22.4481	22.4708	21.4683	-0.609446	0.253703	-0.127053	0.763907
P82912-2;P82912;P82912-3	28S ribosomal protein S11, mitochondrial	MRPS11	20.0144	20.2805	20.1059	20.5537	20.6921	20.5064	20.6275	20.0936	19.7082	0.45047	0.00963682	0.00950849	0.978166
P82914	28S ribosomal protein S15, mitochondrial	MRPS15	20.807	20.4926	20.5254	20.8558	20.626	20.8236	18.8586	20.6247	20.6867	0.160096	0.160428	-0.551656	0.51238
P82930	28S ribosomal protein S34, mitochondrial	MRPS34	22.0692	22.5008	22.7258	22.7893	22.4042	22.754	22.1902	22.5222	22.5681	0.217213	0.482525	-0.0051004	0.955807
P82932	28S ribosomal protein S6, mitochondrial	MRPS6	20.1891	19.9618	20.7835	20.928	20.0458	20.9156	20.3539	20.5864	20.4668	0.318323	0.270032	0.157562	0.620678
P82933	28S ribosomal protein S9, mitochondrial	MRPS9	21.2815	20.8967	20.8803	21.3617	21.4152	21.251	21.1399	20.9654	21.0583	0.323149	0.128768	0.0350323	0.744591
P82979	SAP domain-containing ribonucleoprotein	SARNP	25.1523	25.1933	25.2569	24.2002	24.4982	24.4807	24.7352	24.8966	24.9482	-0.8078	0.00871302	-0.340829	0.0123963
P83111;P83111-2	Serine beta-lactamase-like protein LACTB, mitochondrial	LACTB	19.4087	20.5828	20.5509	19.7714	19.1974	19.686	18.8401	20.3763	17.3594	-0.62921	0.348571	-1.32219	0.294982
P83731	60S ribosomal protein L24	RPL24	26.9661	26.7508	26.6736	26.3449	26.4344	26.3781	26.4321	26.4631	26.6007	-0.411046	0.0597805	-0.298173	0.154647
P83916	Chromobox protein homolog 1	CBX1	23.5985	23.5581	23.4131	23.2755	23.466	23.576	23.7428	21.9641	23.4561	-0.084069	0.609896	-0.468898	0.492734
P84077;P61204;P61204-2	ADP-ribosylation factor 1;ADP-ribosylation factor 3	ARF1;ARF3	24.673	24.5294	24.1528	24.0481	24.044	23.776	23.9247	23.5223	23.6553	-0.495741	0.0203434	-0.750988	0.0363016
P84085	ADP-ribosylation factor 5	ARF5	22.9034	23.3125	22.8928	22.9901	23.0283	22.9055	23.1568	22.7261	22.5699	-0.0616144	0.641169	-0.218657	0.470874
P84090	Enhancer of rudimentary homolog	ERH	27.355	27.1889	27.2494	26.9121	26.9431	26.8793	26.8205	26.8892	27.0001	-0.352944	0.0255575	-0.361182	0.0544309
P84095	Rho-related GTP-binding protein RhoG	RHOG	22.8906	22.6762	22.5726	22.9823	23.0163	22.9265	22.934	22.9024	22.78	0.261916	0.0914631	0.158972	0.111466
P84098	60S ribosomal protein L19	RPL19	27.1914	27.3664	27.3306	26.84	26.8132	26.9142	27.0266	27.0443	26.8581	-0.440312	0.0177679	-0.319767	0.0692863
P84103-2;P84103	Serine/arginine-rich splicing factor 3	SRSF3	27.1988	27.301	27.0577	26.7837	26.7063	26.7171	26.7303	26.8946	26.8366	-0.450119	0.0269605	-0.365336	0.0389803
P84157-2;P84157-3	Matrix-remodeling-associated protein 7	MXRA7	20.9252	20.7792	20.6765	23.3913	23.0789	23.1623	22.5623	22.1359	22.2558	2.41721	0.000595233	1.52438	0.00312725
P85037;P85037-2	Forkhead box protein K1	FOXK1	18.3291	19.4228	18.7703	18.4352	19.2275	19.0465	18.9283	19.5116	19.0005	0.062326	0.6955	0.306102	0.181856
P86791;P86790	Vacuolar fusion protein CCZ1 homolog;Vacuolar fusion protein CCZ1 homolog B	CCZ1;CCZ1B	18.8235	19.6547	18.8685	19.465	19.7622	19.9995	19.2585	19.9896	19.2815	0.626658	0.168097	0.394258	0.005888
P98170	E3 ubiquitin-protein ligase XIAP	XIAP	17.5368	20.4143	20.8575	18.4612	17.8569	18.4382	17.7084	18.8706	20.4828	-1.35076	0.357213	-0.582213	0.368833
P98175-4;P98175-3;P98175-2;P98175	RNA-binding protein 10	RBM10	20.5122	20.4992	20.7667	20.459	19.9056	19.9721	20.0906	19.9625	20.2548	-0.480453	0.162164	-0.490099	0.00505058
P98179	RNA-binding protein 3	RBM3	26.2059	26.3662	26.1194	26.2238	26.0553	26.4616	26.4226	26.5006	26.1135	0.0164047	0.938582	0.115079	0.218427
P98194-2;P98194-4;P98194;P98194-3;P98194-5;P98194-9;P98194-6;P98194-7;P98194-8	Calcium-transporting ATPase type 2C member 1	ATP2C1	18.6737	18.9077	19.0634	19.264	18.9439	19.3758	19.0342	19.0154	18.2988	0.312974	0.189568	-0.0988186	0.799131
P99999	Cytochrome c	CYCS	24.696	24.4807	24.2129	25.0848	25.1538	25.3871	23.9954	24.5762	24.434	0.745374	0.0831932	-0.127967	0.700793
Q00013-2;Q00013-3;Q00013	55 kDa erythrocyte membrane protein	MPP1	19.2895	17.3089	18.278	18.8606	19.7056	19.4224	18.8558	20.4782	19.9752	1.03735	0.332128	1.47756	0.293255
Q00059;Q00059-2	Transcription factor A, mitochondrial	TFAM	22.384	21.5248	22.3585	22.4421	22.4611	22.4155	22.265	22.4001	22.4819	0.35045	0.354107	0.293237	0.430555
Q00169	Phosphatidylinositol transfer protein alpha isoform	PITPNA	19.0405	19.3995	19.7688	19.8306	19.9795	19.9722	20.8392	19.2621	19.1677	0.524513	0.0924788	0.35342	0.678077
Q00325-2;Q00325	Phosphate carrier protein, mitochondrial	SLC25A3	25.8017	25.8616	25.9892	25.4533	25.1904	25.6601	26.118	26.2617	25.8643	-0.44955	0.0558706	0.197179	0.349569
Q00341;Q00341-2	Vigilin	HDLBP	22.9476	23.3065	23.052	23.2889	23.3979	23.3359	23.4999	23.5048	23.3018	0.238886	0.0872247	0.333437	0.0944122
Q00403	Transcription initiation factor IIB	GTF2B	19.8178	19.6959	20.0495	19.6026	19.368	20.0121	19.5617	19.6134	19.9477	-0.193527	0.149293	-0.146847	0.116065
Q00535;Q00535-2	Cyclin-dependent-like kinase 5	CDK5	21.4513	21.5711	21.7404	20.9761	20.7929	20.6944	21.2789	21.6954	21.3919	-0.76642	0.0432964	-0.132181	0.439157
Q00577	Transcriptional activator protein Pur-alpha	PURA	20.7123	20.8389	20.78	20.8193	20.9717	20.9292	21.1663	21.4376	21.3496	0.12964	0.00886124	0.540793	0.00661422
Q00610-2;Q00610	Clathrin heavy chain 1	CLTC	26.3826	26.3692	26.3796	26.3032	26.386	26.294	26.2716	26.1463	26.0086	-0.0494088	0.274668	-0.234995	0.0891963
Q00613-2;Q00613	Heat shock factor protein 1	HSF1	18.7378	18.5942	19.2749	19.8609	20.0396	19.6731	20.559	20.118	19.7546	0.988891	0.0856579	1.27494	0.088485
Q00653-4;Q00653;Q00653-3	Nuclear factor NF-kappa-B p100 subunit;Nuclear factor NF-kappa-B p52 subunit	NFKB2	22.3996	22.6399	22.6956	22.1179	21.951	22.1084	21.6526	21.604	22.0447	-0.519259	0.051292	-0.811274	0.0197347
Q00688	Peptidyl-prolyl cis-trans isomerase FKBP3	FKBP3	25.5661	25.3439	24.9718	23.9482	23.8912	23.8466	24.1405	24.902	24.1793	-1.39861	0.0105461	-0.886657	0.0911966
Q00765	Receptor expression-enhancing protein 5	REEP5	23.0551	23.4433	22.9172	23.5693	23.7589	23.7803	24.0262	24.268	24.2453	0.56427	0.0718485	1.04127	0.01999
Q00796;Q00796-2	Sorbitol dehydrogenase	SORD	23.9236	23.5814	23.4226	23.0304	23.0064	23.0178	22.3768	22.668	22.593	-0.62434	0.0487361	-1.09662	0.0400837
Q00839;Q00839-2	Heterogeneous nuclear ribonucleoprotein U	HNRNPU	27.3065	27.2823	27.1898	27.3427	27.3358	27.2766	27.2497	27.1773	27.232	0.0588526	0.0578886	-0.0398594	0.454769
Q01081;Q01081-2;Q01081-3;Q8WU68-3;Q8WU68-2;Q8WU68;Q01081-4	Splicing factor U2AF 35 kDa subunit;Splicing factor U2AF 26 kDa subunit	U2AF1;U2AF1L4	25.6875	25.6822	25.5926	25.3671	25.3821	25.3945	25.3271	25.399	25.2602	-0.272826	0.0187178	-0.325338	0.00476861
Q01082;Q01082-2;P11277-3;P11277;P11277-2	Spectrin beta chain, non-erythrocytic 1	SPTBN1	24.0188	24.1498	24.1314	24.4768	24.4211	24.3978	24.252	24.3337	24.3806	0.331913	0.0342662	0.222105	0.00775803
Q01085;Q01085-2	Nucleolysin TIAR	TIAL1	22.9651	23.0895	22.7078	22.097	22.7406	22.9345	22.4951	22.9061	22.807	-0.330121	0.406051	-0.184784	0.377593
Q01105-2;Q01105-3;Q01105-4;Q01105;P0DME0	Protein SET	SET	27.1555	26.8743	27.2963	27.2819	26.7476	26.9409	27.4053	26.4469	26.3523	-0.11855	0.483983	-0.373858	0.392518
Q01130-2;Q01130	Serine/arginine-rich splicing factor 2	SRSF2	25.2003	25.534	25.4466	24.2401	25.0404	25.1232	24.8179	24.3796	25.0498	-0.592384	0.0895656	-0.644497	0.127293
Q01167-2;Q01167	Forkhead box protein K2	FOXK2	17.439	18.1172	16.8893	17.0255	16.3785	17.8054	18.3244	NA	17.8143	-0.412038	0.644639	0.587486	0.0139302
Q01415-2;Q01415	N-acetylgalactosamine kinase	GALK2	17.6628	19.9832	19.7234	17.6591	17.4261	17.3785	17.0285	18.082	17.7268	-1.63525	0.18365	-1.51067	0.0750806
Q01469;A8MUU1	Fatty acid-binding protein, epidermal	FABP5	25.6099	25.5569	25.4206	25.818	25.5884	25.1416	25.9685	26.2051	26.1072	-0.0131389	0.934892	0.564459	0.0320322
Q01518	Adenylyl cyclase-associated protein 1	CAP1	26.2558	26.1431	26.0433	25.8169	25.5021	25.4853	26.019	26.1255	26.1412	-0.545949	0.0113534	-0.0521646	0.648266
Q01581;P54868-3;P54868-2;P54868	Hydroxymethylglutaryl-CoA synthase, cytoplasmic	HMGCS1	23.1212	23.3223	23.4421	22.3057	22.567	22.6523	23.6757	23.6707	23.7507	-0.786869	0.000491458	0.403849	0.0338137
Q01650;Q9UM01;Q92536	Large neutral amino acids transporter small subunit 1	SLC7A5	22.146	22.1962	23.0994	23.3815	23.4812	23.5286	22.7258	22.3739	22.6283	0.983215	0.0711906	0.0954599	0.784675
Q01658	Protein Dr1	DR1	23.4707	23.1065	23.2143	23.2494	22.9126	22.7912	22.7279	23.4579	22.7288	-0.279428	0.0608743	-0.292308	0.469538
Q01664	Transcription factor AP-4	TFAP4	17.8714	NA	16.3699	17.1466	17.1744	17.9931	17.8595	NA	NA	0.317389	0.767357	0.738838	NA
Q01780-2;Q01780	Exosome component 10	EXOSC10	21.9059	22.1461	22.0028	22.0844	22.0335	22.0109	22.067	22.1407	22.1951	0.0246412	0.797895	0.115994	0.199174
Q01804;Q01804-5;Q01804-3	OTU domain-containing protein 4	OTUD4	19.2375	19.3998	19.2907	19.4502	19.4455	19.4345	19.4321	19.7941	19.578	0.134091	0.109482	0.292068	0.0368758
Q01813;Q01813-2	ATP-dependent 6-phosphofructokinase, platelet type	PFKP	24.6316	24.6518	24.6809	24.1385	24.2891	24.0584	24.2478	24.3071	24.4417	-0.492761	0.0223811	-0.322607	0.0174663
Q01831-2;Q01831	DNA repair protein complementing XP-C cells	XPC	16.653	17.9749	18.0902	18.6044	18.8817	17.9278	NA	18.2248	18.4037	0.898607	0.278733	0.741569	0.0715683
Q01844-2;Q01844-6;Q01844-3;Q01844;Q01844-5	RNA-binding protein EWS	EWSR1	24.7648	24.3829	24.2	23.8116	23.8424	23.975	23.8077	23.8406	23.8861	-0.572905	0.112925	-0.604461	0.0848301
Q01970-2;Q01970	1-phosphatidylinositol 4,5-bisphosphate phosphodiesterase beta-3	PLCB3	19.855	20.0188	20.1977	20.1016	20.3467	20.3194	19.8613	20.1682	19.7539	0.2321	0.0607386	-0.0960448	0.644776
Q01995	Transgelin	TAGLN	21.2634	21.3055	21.2344	17.4933	17.9091	16.5188	21.4699	21.5924	21.719	-3.96069	0.00968172	0.326052	0.058614
Q02040;Q02040-2;Q02040-3	A-kinase anchor protein 17A	AKAP17A	20.6291	19.8167	19.9251	20.1228	19.8305	19.7817	19.3429	19.7717	19.4334	-0.211915	0.302669	-0.607602	0.236103
Q02086-2;Q02086	Transcription factor Sp2	SP2	18.2069	19.1409	18.3092	17.4254	17.1989	17.6776	NA	NA	18.6953	-1.1184	0.114101	0.142942	NA
Q02127	Dihydroorotate dehydrogenase (quinone), mitochondrial	DHODH	20.7036	20.7192	20.6367	20.3941	20.5087	20.4895	19.8988	20.0281	19.7053	-0.222374	0.0422476	-0.809082	0.00728421
Q02218;Q02218-2;Q02218-3;Q9ULD0;Q9ULD0-3;Q9ULD0-2	2-oxoglutarate dehydrogenase, mitochondrial	OGDH	23.249	23.5219	23.391	22.8171	23.2125	23.234	23.5845	23.4908	23.255	-0.299435	0.0638479	0.0561511	0.732366
Q02224-3;Q02224-2;Q02224	Centromere-associated protein E	CENPE	15.6867	18.1737	12.7398	14.4461	14.8265	14.2646	14.7989	14.9383	14.4303	-1.02099	0.544425	-0.81088	0.626148
Q02241;Q02241-2;Q02241-3	Kinesin-like protein KIF23	KIF23	21.3336	21.6905	21.5967	22.2531	21.7958	21.8821	21.5749	21.6495	21.0351	0.436747	0.218958	-0.12043	0.659488
Q02388-2;Q02388	Collagen alpha-1(VII) chain	COL7A1	15.0901	NA	15.2897	14.5674	15.9797	15.671	14.9258	13.9492	15.1468	0.216118	0.901195	-0.51595	0.0441253
Q02543	60S ribosomal protein L18a	RPL18A	26.316	26.116	26.1126	25.9984	26.0386	26.0471	26.1032	26.2142	26.3136	-0.153542	0.20247	0.0287472	0.838712
Q02750-2;Q02750	Dual specificity mitogen-activated protein kinase kinase 1	MAP2K1	22.8621	23.0844	23.1434	23.6446	23.8015	23.1945	22.9972	23.3495	22.7597	0.516878	0.157469	0.00547198	0.98048
Q02790	Peptidyl-prolyl cis-trans isomerase FKBP4;Peptidyl-prolyl cis-trans isomerase FKBP4, N-terminally processed	FKBP4	24.2836	23.9598	24.2502	24.353	24.3734	24.2553	24.0831	24.1563	24.1245	0.162674	0.328142	-0.043208	0.756659
Q02809;Q02809-2	Procollagen-lysine,2-oxoglutarate 5-dioxygenase 1	PLOD1	20.2683	20.4061	20.1576	21.8991	21.6997	21.9551	20.7074	20.4627	20.6732	1.57396	0.00875017	0.337102	0.140826
Q02818	Nucleobindin-1	NUCB1	22.9262	22.7587	22.8661	22.1643	22.0417	21.9197	22.4207	22.2959	22.0609	-0.808439	0.00745069	-0.59113	0.0316302
Q02878	60S ribosomal protein L6	RPL6	28.1304	28.1662	28.164	27.5615	27.7658	27.5281	27.9569	28.043	28.0536	-0.53508	0.0167068	-0.135676	0.0195251
Q02880-2;Q02880	DNA topoisomerase 2-beta	TOP2B	18.7999	19.3751	19.35	20.0035	20.2194	20.2665	20.0745	19.9185	19.527	0.988113	0.0121129	0.665002	0.175429
Q02952-3;Q02952-2;Q02952	A-kinase anchor protein 12	AKAP12	21.3944	21.3121	21.4244	20.789	20.8035	20.7883	20.2217	20.2478	20.2796	-0.58339	0.00430948	-1.12729	0.000831113
Q02978;Q02978-2	Mitochondrial 2-oxoglutarate/malate carrier protein	SLC25A11	23.3458	22.1084	23.2985	23.6646	23.7677	23.7609	23.2037	23.5171	23.1787	0.813521	0.195656	0.38229	0.533994
Q03001;Q03001-8;Q03001-9;Q03001-3;Q03001-13;Q03001-10;Q03001-12	Dystonin	DST	20.3349	20.3819	20.6559	21.0718	21.0464	20.9379	21.204	21.3236	21.1322	0.561138	0.0578283	0.762384	0.0341232
Q03135	Caveolin-1	CAV1	23.1569	23.5203	23.5955	24.608	25.0375	24.6785	24.3649	24.3406	24.5697	1.35044	0.00985609	1.00088	0.0124416
Q03164-2;Q03164;Q03164-3	Histone-lysine N-methyltransferase 2A;MLL cleavage product N320;MLL cleavage product C180	KMT2A	15.6879	15.5969	15.4499	15.7218	16.0666	16.3131	16.3035	16.3526	15.9647	0.455574	0.197484	0.628679	0.0121279
Q03169	Tumor necrosis factor alpha-induced protein 2	TNFAIP2	21.1873	21.1757	21.0968	20.0391	20.1866	20.1645	20.9945	20.5398	20.5633	-1.0232	0.00396297	-0.454034	0.0770917
Q03252	Lamin-B2	LMNB2	24.4488	24.3146	24.2227	24.8889	25.155	24.9466	24.5897	24.8705	24.9476	0.668115	0.0302199	0.4739	0.11194
Q03405;Q03405-2;Q03405-3	Urokinase plasminogen activator surface receptor	PLAUR	20.5432	21.0722	21.1968	21.1385	21.4606	20.6063	21.1181	21.1672	21.0709	0.131112	0.754271	0.181354	0.473156
Q03426	Mevalonate kinase	MVK	21.4994	22.0506	21.4129	17.6531	19.8979	19.8311	23.4442	24.469	21.3308	-2.52694	0.0653855	1.42703	0.203826
Q03518	Antigen peptide transporter 1	TAP1	20.6068	20.8968	20.4023	21.0326	21.3232	20.5323	22.513	20.378	20.7248	0.327393	0.0801292	0.570004	0.506782
Q03519-2;Q03519	Antigen peptide transporter 2	TAP2	19.2498	19.253	19.4556	19.5922	19.007	19.6195	19.9488	19.8408	19.7621	0.0867432	0.667843	0.531073	0.0451224
Q03701	CCAAT/enhancer-binding protein zeta	CEBPZ	22.214	22.6416	23.1302	22.0101	22.2004	22.3541	22.4872	22.8	22.5943	-0.473754	0.10397	-0.0347811	0.903157
Q04206-2;Q04206;Q04206-3;Q04206-4	Transcription factor p65	RELA	21.3556	21.0536	21.3938	21.3017	21.3447	21.3313	20.8179	21.2638	21.4714	0.0582075	0.666722	-0.0833191	0.752243
Q04323;Q04323-2	UBX domain-containing protein 1	UBXN1	23.0428	23.3402	22.7981	22.7549	22.4765	22.6496	22.7459	22.6676	23.009	-0.433344	0.186279	-0.252862	0.427358
Q04446	1,4-alpha-glucan-branching enzyme	GBE1	20.5068	20.4171	19.9454	20.6862	20.803	20.5042	20.8614	20.7703	21.3584	0.374746	0.0760159	0.706974	0.183161
Q04637-7;Q04637-8	Eukaryotic translation initiation factor 4 gamma 1	EIF4G1	25.1003	24.992	24.8845	25.0004	24.8167	25.0774	24.974	24.9499	24.9177	-0.0274018	0.829973	-0.0450547	0.431145
Q04721	Neurogenic locus notch homolog protein 2;Notch 2 extracellular truncation;Notch 2 intracellular domain	NOTCH2	14.7553	15.4382	NA	16.9188	17.1377	16.2007	14.567	15.8827	15.7045	1.65567	0.0760835	0.288007	0.755112
Q04760;Q04760-2	Lactoylglutathione lyase	GLO1	26.4068	26.1732	26.112	25.7183	25.9002	25.7875	25.8321	25.9761	26.0062	-0.428662	0.0818239	-0.292521	0.178436
Q04837	Single-stranded DNA-binding protein, mitochondrial	SSBP1	25.105	25.3213	25.1395	24.995	24.8688	24.9198	25.2789	25.2229	25.1388	-0.260741	0.12293	0.0249764	0.783506
Q04912-2;Q04912;Q04912-6;Q04912-5	Macrophage-stimulating protein receptor;Macrophage-stimulating protein receptor alpha chain;Macrophage-stimulating protein receptor beta chain	MST1R	18.0726	17.7659	17.3415	16.2962	16.5029	16.2422	16.2197	16.6814	15.8034	-1.37953	0.0211665	-1.49179	0.0216247
Q04917	14-3-3 protein eta	YWHAH	25.3857	25.16	25.2183	25.152	25.1763	25.2689	25.811	25.8314	25.6239	-0.0555788	0.598327	0.500747	0.0279473
Q04941;Q04941-2	Proteolipid protein 2	PLP2	24.4016	24.2312	24.2128	24.5636	24.6431	24.6929	24.4344	24.4596	24.3772	0.351366	0.0680844	0.141858	0.132719
Q05048	Cleavage stimulation factor subunit 1	CSTF1	21.796	21.363	21.7497	21.1449	21.2047	20.8775	20.8858	21.2944	21.5641	-0.56053	0.117286	-0.388134	0.278268
Q05086-2;Q05086-3;Q05086	Ubiquitin-protein ligase E3A	UBE3A	19.0507	19.4073	19.2585	18.194	18.5223	17.8993	17.4722	17.8531	18.3094	-1.03368	0.0239716	-1.36063	0.0221299
Q05193-5;Q05193-3;Q05193-4;Q05193-2;Q05193	Dynamin-1	DNM1	20.1348	20.0435	20.0784	20.512	20.8274	20.9132	20.4917	20.0134	20.1641	0.665284	0.044235	0.137501	0.35332
Q05209;Q05209-2;Q05209-3	Tyrosine-protein phosphatase non-receptor type 12	PTPN12	20.5824	20.3973	19.4725	19.4287	20.5773	19.398	20.2931	19.9874	20.1339	-0.349387	0.482799	-0.0125736	0.973766
Q05397-7;Q05397;Q05397-5;Q05397-2;Q05397-6;Q05397-4;Q05397-3	Focal adhesion kinase 1	PTK2	20.3117	20.2916	20.7608	21.0836	21.008	21.1278	20.8914	20.9717	20.9353	0.618457	0.0395257	0.478106	0.090504
Q05519-2;Q05519	Serine/arginine-rich splicing factor 11	SRSF11	23.8561	23.5037	22.656	23.4433	23.5273	23.5081	23.2766	23.6592	23.6604	0.15435	0.717745	0.193494	0.713557
Q05639	Elongation factor 1-alpha 2	EEF1A2	25.3537	26.0276	26.2942	24.9238	25.0069	24.7366	24.9126	25.538	26.3053	-1.00275	0.0912559	-0.306506	0.194518
Q05655;Q05655-2	Protein kinase C delta type;Protein kinase C delta type regulatory subunit;Protein kinase C delta type catalytic subunit	PRKCD	18.2649	19.1397	19.1318	18.0433	18.3498	18.4588	18.8483	18.8358	18.9701	-0.561506	0.0834924	0.0392867	0.899555
Q05682-5;Q05682-3;Q05682-4;Q05682-6;Q05682-2;Q05682	Caldesmon	CALD1	20.0352	19.2333	19.2142	18.5015	17.9929	17.0526	17.626	18.5509	17.6232	-1.64523	0.0262067	-1.56088	0.0887152
Q05D32;Q05D32-2	CTD small phosphatase-like protein 2	CTDSPL2	20.1526	19.2557	20.3611	18.4733	18.1866	19.3704	19.4778	19.3963	19.7731	-1.24637	0.0291675	-0.374043	0.284942
Q06124;Q06124-3;Q06124-2	Tyrosine-protein phosphatase non-receptor type 11	PTPN11	21.0689	20.9375	20.7547	20.4792	20.5804	20.4708	20.8789	20.6506	20.9403	-0.410285	0.0469373	-0.0971219	0.569757
Q06203	Amidophosphoribosyltransferase	PPAT	20.3279	19.8216	19.9679	19.3233	18.86	18.6222	16.8511	18.6328	18.8858	-1.10399	0.011894	-1.91589	0.133672
Q06210-2;Q06210	Glutamine--fructose-6-phosphate aminotransferase [isomerizing] 1	GFPT1	22.6598	22.4627	22.386	22.8083	22.7412	22.8165	23.011	22.9992	22.8017	0.285858	0.0725597	0.434457	0.0152674
Q06265;Q06265-2;Q06265-3;Q06265-4	Exosome complex component RRP45	EXOSC9	21.3202	21.667	21.2959	21.5959	21.444	21.4556	21.2831	21.4316	21.5194	0.0707931	0.684742	-0.0163187	0.913482
Q06323;Q06323-3;Q06323-2	Proteasome activator complex subunit 1	PSME1	23.6502	23.5334	23.5899	23.4147	23.4277	22.5437	23.6027	23.9352	23.7985	-0.462466	0.256628	0.187616	0.286103
Q06546	GA-binding protein alpha chain	GABPA	20.2721	20.5537	20.3366	20.0235	19.7697	20.0571	20.111	20.072	20.15	-0.437379	0.127937	-0.276483	0.115057
Q06587;Q06587-2	E3 ubiquitin-protein ligase RING1	RING1	21.8103	22.1373	21.9951	21.4599	22.0528	22.1315	22.0192	21.7683	21.5116	-0.0995294	0.552675	-0.214543	0.422153
Q06787-6;Q06787-2;Q06787-4;Q06787-7;Q06787-8;Q06787-5;Q06787-9;Q06787-3;Q06787	Fragile X mental retardation protein 1	FMR1	18.2564	18.2438	18.1378	18.6778	19.048	18.8384	18.8907	18.7546	18.8506	0.642042	0.0302721	0.619301	0.00889888
Q06830	Peroxiredoxin-1	PRDX1	28.4871	28.6356	28.504	28.9106	28.9219	29.1522	29.0076	28.9714	29.1049	0.452649	0.0502423	0.485732	0.0251166
Q07020;Q07020-2	60S ribosomal protein L18	RPL18	28.3759	28.2736	28.2732	27.9417	27.9706	28.0276	27.9661	28.2318	28.1765	-0.327588	0.027816	-0.182767	0.251882
Q07021	Complement component 1 Q subcomponent-binding protein, mitochondrial	C1QBP	26.6246	26.4297	26.5223	26.7012	26.6072	26.6371	26.3987	26.2027	26.2882	0.122956	0.0528283	-0.228996	0.000125735
Q07065;Q96K21-4;Q96K21-3;Q96K21-2;Q96K21	Cytoskeleton-associated protein 4	CKAP4	23.5117	23.7649	23.7039	23.5334	23.7006	23.5846	23.4122	23.8071	23.65	-0.0539532	0.318827	-0.0370711	0.468606
Q07157	Tight junction protein ZO-1	TJP1	22.0398	22.1105	22.1542	21.8352	21.6089	21.422	21.6685	21.6116	21.4959	-0.479453	0.0882281	-0.50951	0.0255352
Q07352	Zinc finger protein 36, C3H1 type-like 1	ZFP36L1	20.8014	20.7968	20.7589	19.9232	19.8368	19.8147	20.2476	20.6339	20.7078	-0.92745	0.00073052	-0.255905	0.235109
Q07617	Sperm-associated antigen 1	SPAG1	19.0955	18.6609	18.8103	19.1449	18.8114	18.7833	18.9733	19.0358	19.0887	0.0575906	0.378932	0.177002	0.364851
Q07666;Q07666-3;Q07666-2	KH domain-containing, RNA-binding, signal transduction-associated protein 1	KHDRBS1	25.8019	25.7038	25.7699	25.4022	25.342	25.3989	25.4728	25.4295	25.417	-0.377474	0.000910002	-0.318724	0.00529407
Q07817-2;Q07817-3;Q07817	Bcl-2-like protein 1	BCL2L1	21.7046	21.4017	21.3731	21.4798	21.298	22.7885	18.0094	19.5247	21.6955	0.362315	0.563259	-1.74988	0.270906
Q07820;Q07820-2	Induced myeloid leukemia cell differentiation protein Mcl-1	MCL1	18.9777	18.2119	18.9337	18.9497	18.5366	18.5752	18.4195	18.8138	17.999	-0.0205959	0.926378	-0.297011	0.586475
Q07864	DNA polymerase epsilon catalytic subunit A	POLE	16.8944	15.8672	16.4388	17.4968	17.2227	17.1632	16.9915	17.7723	17.2023	0.894117	0.0618741	0.921914	0.222865
Q07866-8;Q07866-2;Q07866-3;Q07866;Q07866-7;Q07866-5;Q07866-10;Q07866-6;Q07866-4;Q07866-9;Q6P597-2;Q6P597;Q6P597-3	Kinesin light chain 1	KLC1	23.4165	23.8692	23.6134	23.1645	23.0427	23.0646	23.5524	23.4255	23.2297	-0.542432	0.0821288	-0.230514	0.33686
Q07955;Q07955-3;Q07955-2	Serine/arginine-rich splicing factor 1	SRSF1	26.3798	26.2351	26.2589	25.8984	25.8976	25.9533	25.9661	26.0093	26.0077	-0.374801	0.020202	-0.296882	0.0371234
Q07960	Rho GTPase-activating protein 1	ARHGAP1	22.0353	21.7535	21.8152	22.0667	22.4474	22.3268	21.95	22.276	22.3292	0.4123	0.17223	0.3171	0.255727
Q08209-5;Q08209-3;Q08209-2;Q08209;P16298-2;P16298-3;P16298;P16298-4;Q08209-4	Serine/threonine-protein phosphatase 2B catalytic subunit alpha isoform;Serine/threonine-protein phosphatase 2B catalytic subunit beta isoform	PPP3CA;PPP3CB	19.2537	19.5646	19.3616	20.245	20.2263	19.7463	20.1114	19.5608	20.2568	0.679239	0.0606308	0.583044	0.185451
Q08211;Q08211-2	ATP-dependent RNA helicase A	DHX9	25.3789	25.4991	25.4461	25.26	25.2199	25.2192	25.1131	25.0764	25.1685	-0.208358	0.0476483	-0.322023	0.023667
Q08257-3;Q08257;Q08257-2	Quinone oxidoreductase	CRYZ	22.4074	22.9015	22.86	21.2419	22.4602	22.5513	22.2322	22.6563	22.6125	-0.638468	0.138639	-0.222612	0.0111805
Q08378;Q08378-2;Q08378-4	Golgin subfamily A member 3	GOLGA3	19.8307	19.61	19.7177	20.5651	20.389	18.9375	19.2244	20.1305	19.8348	0.244409	0.68044	0.0104535	0.97758
Q08379;Q08379-2	Golgin subfamily A member 2	GOLGA2	20.3296	20.6933	20.3687	20.1793	20.3043	20.0758	19.968	19.5873	19.7085	-0.277391	0.0571906	-0.709259	0.0817518
Q08380	Galectin-3-binding protein	LGALS3BP	18.5488	17.565	16.9623	23.3411	19.6966	23.3974	20.4983	16.7332	16.771	4.45303	0.0709487	0.308867	0.748626
Q08426-2;Q08426	Peroxisomal bifunctional enzyme;Enoyl-CoA hydratase/3,2-trans-enoyl-CoA isomerase;3-hydroxyacyl-CoA dehydrogenase	EHHADH	16.0215	15.9962	16.4213	18.8376	18.8389	NA	15.05	NA	NA	2.69196	0.00299381	-1.09627	NA
Q08499-7;Q08499-12;Q08499-6;Q08499-3;Q08499-2;Q08499-10;Q08499-9;Q08499-11;Q08499	cAMP-specific 3,5-cyclic phosphodiesterase 4D	PDE4D	20.3267	19.8393	19.7935	18.9951	19.3153	18.7424	19.4027	19.4596	18.453	-0.968856	0.0548437	-0.881358	0.0868333
Q08623;Q08623-4;Q08623-2;Q08623-3	Pseudouridine-5-phosphatase	HDHD1	20.8825	20.5786	20.0223	21.5206	21.5537	21.5557	20.414	20.1857	20.1648	1.04887	0.0567223	-0.239648	0.338828
Q08752	Peptidyl-prolyl cis-trans isomerase D	PPID	21.3403	21.2467	21.3353	20.8208	20.7987	21.5143	21.6226	20.9672	20.62	-0.26281	0.357886	-0.237445	0.497315
Q08945	FACT complex subunit SSRP1	SSRP1	24.7647	24.5846	24.3843	23.4548	23.8593	23.9677	24.3332	24.3421	24.4534	-0.81728	0.0892008	-0.201646	0.301191
Q08AE8-2;Q08AE8;Q08AE8-4;Q08AE8-3;Q08AE8-5	Protein spire homolog 1	SPIRE1	17.9788	18.1142	17.8395	17.4707	17.7745	17.6114	17.9067	17.9725	17.8746	-0.358611	0.0478518	-0.0595488	0.366538
Q08AM6;Q08AM6-2	Protein VAC14 homolog	VAC14	20.3713	19.8113	19.7725	20.5743	20.3243	20.6077	21.0484	20.9405	20.7746	0.517057	0.105283	0.936106	0.0200552
Q08J23;Q08J23-2;Q08J23-3	tRNA (cytosine(34)-C(5))-methyltransferase	NSUN2	24.4286	24.4232	24.4127	23.9314	23.9032	23.9214	24.6741	24.4291	24.3325	-0.50286	0.000301654	0.0570303	0.617615
Q09028-3;Q09028;Q09028-4	Histone-binding protein RBBP4	RBBP4	25.4766	25.6655	25.9214	25.3692	25.6571	25.5974	25.2776	25.6233	25.6691	-0.146599	0.25639	-0.164508	0.120906
Q09161	Nuclear cap-binding protein subunit 1	NCBP1	23.17	22.8965	23.047	23.4248	23.1954	22.9139	23.162	22.744	22.6631	0.140201	0.414406	-0.181484	0.239237
Q09472;Q92793;Q92793-2	Histone acetyltransferase p300;CREB-binding protein	EP300;CREBBP	13.9347	16.1658	17.2673	17.2946	16.9256	17.3109	16.0134	16.8273	17.1166	1.38777	0.302269	0.863178	0.316264
Q09666;Q09666-2	Neuroblast differentiation-associated protein AHNAK	AHNAK	25.0002	25.1305	25.2033	24.7121	24.7157	24.7199	24.9905	25.1228	25.0642	-0.395422	0.0202898	-0.0521673	0.353004
Q0JRZ9-3;Q0JRZ9;Q0JRZ9-2	F-BAR domain only protein 2	FCHO2	14.6981	17.2104	18.292	NA	NA	NA	16.0935	NA	15.9811	NA	NA	-0.696189	0.845828
Q0VDF9	Heat shock 70 kDa protein 14	HSPA14	21.1845	21.5377	21.6579	21.0392	21.0435	20.8605	21.5973	21.4108	21.2979	-0.478948	0.126155	-0.0247043	0.923907
Q0ZGT2-4;Q0ZGT2-3;Q0ZGT2-2;Q0ZGT2	Nexilin	NEXN	19.1739	20.0749	20.4148	19.4104	19.9249	19.5278	19.9024	19.5652	20.246	-0.266817	0.503157	0.016725	0.96799
Q10469	Alpha-1,6-mannosyl-glycoprotein 2-beta-N-acetylglucosaminyltransferase	MGAT2	21.2975	21.1841	21.3092	20.8916	20.9443	21.377	21.2409	21.6231	21.4245	-0.192631	0.299483	0.165872	0.371879
Q10471;Q10471-2	Polypeptide N-acetylgalactosaminyltransferase 2;Polypeptide N-acetylgalactosaminyltransferase 2 soluble form	GALNT2	22.7295	22.8616	22.8739	23.3717	23.4007	23.199	22.9078	22.3516	22.5401	0.502079	0.0329074	-0.221891	0.394891
Q10472	Polypeptide N-acetylgalactosaminyltransferase 1;Polypeptide N-acetylgalactosaminyltransferase 1 soluble form	GALNT1	19.7333	19.3181	18.5939	19.1721	19.1686	19.3616	19.407	19.5614	19.2162	0.0189845	0.965843	0.179738	0.581342
Q10567-3;Q10567-4;Q10567-2;Q10567	AP-1 complex subunit beta-1	AP1B1	21.0785	21.1236	21.1511	21.1516	21.0554	21.3845	21.1755	21.732	21.1208	0.0794152	0.458315	0.225043	0.368037
Q10570	Cleavage and polyadenylation specificity factor subunit 1	CPSF1	19.4807	19.4471	19.4011	20.0001	19.8408	19.7689	19.8297	19.9014	19.8592	0.426967	0.0118009	0.420475	0.00715567
Q10713;Q10713-2	Mitochondrial-processing peptidase subunit alpha	PMPCA	22.1406	22.6883	22.7389	23.0964	23.0161	22.9443	22.2656	22.5598	21.907	0.496332	0.166267	-0.278432	0.433269
Q12765;Q12765-2;Q12765-3	Secernin-1	SCRN1	23.6592	23.5688	23.7008	22.9436	22.7371	22.6845	23.0584	23.2019	22.8173	-0.854524	0.0103431	-0.617045	0.0538945
Q12768	WASH complex subunit strumpellin	KIAA0196	19.6141	19.5228	19.4508	19.3647	19.348	18.9643	20.1014	19.7831	19.0836	-0.303539	0.084012	0.12681	0.668923
Q12769;Q12769-2;Q12769-3	Nuclear pore complex protein Nup160	NUP160	20.8141	20.4198	20.5207	21.3083	21.1865	21.1913	21.5188	21.095	21.2046	0.64385	0.0150085	0.687958	0.000161693
Q12788	Transducin beta-like protein 3	TBL3	21.5505	21.3911	21.3985	21.6178	21.6957	21.8223	21.7395	21.6358	21.7484	0.265214	0.127085	0.261197	0.0311425
Q12789;Q12789-3	General transcription factor 3C polypeptide 1	GTF3C1	19.734	19.6236	19.8572	19.4942	19.6386	19.4347	19.6742	19.4655	19.4418	-0.21577	0.23106	-0.211082	0.184775
Q12792;Q12792-3;Q12792-4	Twinfilin-1	TWF1	23.0045	23.119	22.7378	23.0239	23.1058	23.2099	22.9237	23.4045	23.4781	0.15945	0.415737	0.314995	0.315927
Q12797;Q12797-10;Q12797-6;Q12797-2;Q12797-7;Q12797-9;Q12797-5;Q12797-8;Q12797-4;Q12797-3	Aspartyl/asparaginyl beta-hydroxylase	ASPH	24.9301	24.9452	24.8139	25.216	25.1866	25.2016	25.4009	25.591	25.6154	0.305008	0.0195929	0.639395	0.0215969
Q12800-2;Q12800-3;Q12800-4;Q12800	Alpha-globin transcription factor CP2	TFCP2	21.1694	19.5937	21.2712	20.3363	20.3876	20.3405	20.7909	20.5283	21.2646	-0.323273	0.621671	0.183184	0.685339
Q12802-4;Q12802;Q12802-2	A-kinase anchor protein 13	AKAP13	18.0223	17.5711	17.8937	18.2781	17.4495	17.8173	18.0552	18.9822	18.6224	0.0192331	0.886438	0.724167	0.210343
Q12805-5;Q12805-2;Q12805-4;Q12805-3;Q12805	EGF-containing fibulin-like extracellular matrix protein 1	EFEMP1	19.3299	19.4576	18.442	16.9106	18.357	17.1121	17.7448	NA	NA	-1.61662	0.0578736	-1.33171	NA
Q12824-2;Q12824	SWI/SNF-related matrix-associated actin-dependent regulator of chromatin subfamily B member 1	SMARCB1	21.0136	20.7443	20.7377	20.3991	20.1756	20.1705	20.9247	20.4816	20.4734	-0.583444	0.000705911	-0.205275	0.0718616
Q12830-4;Q12830-2;Q12830	Nucleosome-remodeling factor subunit BPTF	BPTF	17.2123	17.2906	16.802	17.4798	17.2924	17.0798	17.0322	15.8074	15.9394	0.182378	0.180984	-0.84197	0.154703
Q12834	Cell division cycle protein 20 homolog	CDC20	21.6439	21.5089	21.0865	21.5893	21.907	21.9117	21.9103	21.7782	21.868	0.389554	0.264866	0.439101	0.124345
Q12846-2;Q12846	Syntaxin-4	STX4	20.2736	20.2873	20.3405	20.2449	20.4993	19.8894	19.7062	20.5361	20.5529	-0.0893148	0.690172	-0.0354547	0.906241
Q12849;Q12849-5	G-rich sequence factor 1	GRSF1	23.9568	23.5815	23.832	24.4032	24.3387	24.2698	23.8046	23.8032	23.7904	0.54715	0.0349538	0.00930911	0.940761
Q12872;Q12872-2	Splicing factor, suppressor of white-apricot homolog	SFSWAP	17.9312	18.208	17.0591	17.061	17.2374	16.8988	17.4463	18.0793	17.9185	-0.667004	0.120335	0.0819803	0.85731
Q12874	Splicing factor 3A subunit 3	SF3A3	24.5851	24.2691	23.7328	23.2655	24.0607	24.1195	24.0855	23.5104	24.2295	-0.380479	0.526173	-0.253895	0.575234
Q12888;Q12888-2;Q12888-3	Tumor suppressor p53-binding protein 1	TP53BP1	20.5664	20.251	20.5146	20.1582	20.3249	20.3044	20.1634	20.316	20.0784	-0.181497	0.324082	-0.258065	0.251816
Q12893	Transmembrane protein 115	TMEM115	19.196	20.0265	19.7918	20.3727	20.4162	20.6715	20.2208	20.3897	20.1993	0.815378	0.0708622	0.598483	0.107218
Q12894;Q12894-2	Interferon-related developmental regulator 2	IFRD2	19.661	19.77	19.7298	19.9396	19.8017	19.8382	19.9824	20.0656	20.1724	0.139597	0.195848	0.35321	0.0160552
Q12899	Tripartite motif-containing protein 26	TRIM26	NA	19.1897	20.1123	19.2905	19.0443	19.687	14.8315	18.3328	18.6496	-0.310442	0.290253	-2.37973	0.162639
Q12904;Q12904-2	Aminoacyl tRNA synthase complex-interacting multifunctional protein 1;Endothelial monocyte-activating polypeptide 2	AIMP1	24.0231	24.1786	24.1376	23.6327	23.4584	23.4732	23.922	24.2713	24.1177	-0.591675	0.0284124	-0.00940753	0.882457
Q12905	Interleukin enhancer-binding factor 2	ILF2	26.1576	26.0104	26.1417	26.3766	26.1939	26.2702	26.3527	26.2101	26.3255	0.176972	0.0213905	0.192873	0.000595581
Q12906-7;Q12906-4;Q12906-6	Interleukin enhancer-binding factor 3	ILF3	25.707	25.771	25.6324	25.743	25.4135	25.6123	26.09	25.6687	25.9279	-0.113857	0.452098	0.192073	0.327295
Q12907	Vesicular integral-membrane protein VIP36	LMAN2	23.5317	23.3648	22.7681	22.9479	22.6193	22.7756	23.5008	22.976	22.9454	-0.440598	0.194093	-0.080777	0.673434
Q12929;Q12929-2	Epidermal growth factor receptor kinase substrate 8	EPS8	16.4426	17.5449	17.3342	16.637	16.4339	17.2122	16.6726	16.633	17.0263	-0.346241	0.471395	-0.329953	0.4225
Q12931-2;Q12931	Heat shock protein 75 kDa, mitochondrial	TRAP1	23.7392	23.5219	23.595	24.076	23.9368	24.3044	23.8571	23.9897	23.9915	0.487043	0.0501841	0.327413	0.0919201
Q12933-4;Q12933-3;Q12933;Q12933-2	TNF receptor-associated factor 2	TRAF2	19.9147	20.2366	19.667	20.323	19.8739	19.8003	19.3271	19.5201	19.4962	0.0596477	0.816226	-0.49163	0.0962543
Q12959-5;Q12959-3;Q12959-6;Q12959-4;Q12959;Q12959-7;Q12959-2;Q12959-8;Q12959-9;Q15700-3;Q15700;Q15700-4;Q15700-2;Q15700-5;P78352-3;P78352;P78352-2	Disks large homolog 1	DLG1	21.0681	21.2537	20.8266	21.8432	21.5581	21.4851	20.9839	20.7492	21.3714	0.579335	0.0548115	-0.0146094	0.966139
Q12962	Transcription initiation factor TFIID subunit 10	TAF10	22.9779	22.3973	22.2566	22.3016	22.1932	21.96	22.0568	22.605	22.3556	-0.392346	0.11306	-0.204798	0.626385
Q12965;O00160	Unconventional myosin-Ie	MYO1E	18.415	18.0482	18.1419	18.2714	19.0757	18.2425	19.0134	18.8274	19.1144	0.328167	0.454687	0.783351	0.0184921
Q12972;Q12972-2	Nuclear inhibitor of protein phosphatase 1;Activator of RNA decay	PPP1R8	20.6145	21.9876	21.4488	21.6531	21.8343	21.5722	22.568	21.3746	20.4656	0.336211	0.449107	0.119107	0.909171
Q12974;Q12974-2;Q12974-3;Q12974-4;Q93096	Protein tyrosine phosphatase type IVA 2;Protein tyrosine phosphatase type IVA 1	PTP4A2;PTP4A1	20.9548	20.719	20.9844	21.8735	21.7948	21.8758	21.501	21.7574	21.9918	0.961969	0.00354755	0.863973	0.0323041
Q12979-4;Q12979-2;Q12979	Active breakpoint cluster region-related protein	ABR	17.6809	19.5552	19.4438	19.3909	19.7261	19.6145	18.9339	19.781	20.2639	0.683878	0.314125	0.766302	0.123606
Q12986-3;Q12986-2;Q12986	Transcriptional repressor NF-X1	NFX1	16.7457	16.0426	16.6538	14.9533	16.7594	16.5873	15.8446	16.9055	16.0732	-0.380699	0.658626	-0.206229	0.740423
Q12996;Q12996-3;Q12996-2	Cleavage stimulation factor subunit 3	CSTF3	20.9903	20.6299	21.1662	20.9524	21.0222	20.9313	21.1695	20.8855	20.9328	0.0398082	0.849706	0.0671261	0.701657
Q13011	Delta(3,5)-Delta(2,4)-dienoyl-CoA isomerase, mitochondrial	ECH1	23.2395	23.0064	22.9574	22.7582	22.8097	22.9719	22.9381	23.1702	23.2034	-0.221121	0.263622	0.0361655	0.85161
Q13017-2;Q13017;Q13017-3;Q13017-4	Rho GTPase-activating protein 5	ARHGAP5	21.8235	21.9799	21.9501	21.6141	21.5236	21.6708	21.9056	22.041	22.0234	-0.314983	0.0503361	0.0721851	0.00700413
Q13033	Striatin-3	STRN3	22.7478	22.6851	22.7499	22.7694	22.6417	22.618	22.8127	22.7324	22.8809	-0.0512419	0.368732	0.081081	0.0859952
Q13042-4;Q13042-3;Q13042-2;Q13042	Cell division cycle protein 16 homolog	CDC16	17.9583	17.8488	17.5748	18.1377	18.7771	18.3235	18.0782	17.8259	18.1082	0.618837	0.111281	0.210183	0.33473
Q13043-2;Q13043	Serine/threonine-protein kinase 4;Serine/threonine-protein kinase 4 37kDa subunit;Serine/threonine-protein kinase 4 18kDa subunit	STK4	18.0311	19.0213	16.3166	17.1877	17.8442	17.3099	17.8392	19.0747	17.0076	-0.342411	0.662267	0.184148	0.5565
Q13045;Q13045-2;Q13045-3	Protein flightless-1 homolog	FLII	22.9198	23.0449	23.2146	23.0969	23.1791	23.0222	23.1795	23.1136	23.1823	0.0396652	0.766328	0.0987301	0.368175
Q13049	E3 ubiquitin-protein ligase TRIM32	TRIM32	19.7625	19.4528	19.5953	19.7305	19.5707	19.8912	19.973	18.3474	18.4724	0.127305	0.311317	-0.672587	0.267206
Q13057;Q13057-2	Bifunctional coenzyme A synthase;Phosphopantetheine adenylyltransferase;Dephospho-CoA kinase	COASY	22.9438	22.2755	22.5108	22.4375	22.2838	22.1622	22.454	22.4343	22.2219	-0.282193	0.204967	-0.206603	0.393868
Q13077;Q13077-2	TNF receptor-associated factor 1	TRAF1	17.0272	15.9232	16.4272	19.8208	19.5263	19.7092	16.3614	17.315	16.8713	3.22625	0.00527855	0.390044	0.579222
Q13084	39S ribosomal protein L28, mitochondrial	MRPL28	20.3089	19.8199	20.1174	22.6284	22.995	22.3823	20.6824	22.1099	21.8281	2.58652	0.012738	1.45807	0.123933
Q13085;Q13085-4;Q13085-3;Q13085-2;O00763-3;O00763-2;O00763	Acetyl-CoA carboxylase 1;Biotin carboxylase	ACACA	20.7147	20.7715	20.6859	20.5062	20.5888	20.5002	21.05	20.8384	21.134	-0.192327	0.00179822	0.283409	0.129016
Q13098-5;Q13098;Q13098-7;Q13098-6	COP9 signalosome complex subunit 1	GPS1	21.7601	21.8304	21.8091	22.0377	22.3415	22.0728	22.0702	21.9881	22.0677	0.350768	0.048588	0.242115	0.0325106
Q13107-2;Q13107	Ubiquitin carboxyl-terminal hydrolase 4	USP4	18.8374	18.8369	17.7963	17.5308	17.2761	17.6265	18.8743	18.1886	18.2345	-1.01243	0.141497	-0.0577894	0.872229
Q13111;Q13111-3;Q13111-2	Chromatin assembly factor 1 subunit A	CHAF1A	21.2232	20.906	21.1639	21.1856	21.2665	20.3327	21.1257	20.2616	20.215	-0.169434	0.676374	-0.563603	0.152014
Q13112	Chromatin assembly factor 1 subunit B	CHAF1B	19.3858	19.7051	19.7565	19.5069	19.7337	19.6338	19.777	19.0969	19.0555	0.00901457	0.910635	-0.305982	0.473777
Q13123	Protein Red	IK	21.2164	21.1985	21.0091	21.0066	21.1039	21.0682	21.2081	21.3519	21.3249	-0.0818063	0.403861	0.153635	0.242412
Q13126-4;Q13126;Q13126-3;Q13126-2;Q13126-7;Q13126-6;Q13126-5	S-methyl-5-thioadenosine phosphorylase	MTAP	23.5016	23.3706	23.5426	22.9276	22.4724	23.1296	23.2758	22.8382	22.2779	-0.628399	0.0478628	-0.674295	0.160162
Q13131;Q13131-2;P54646	5-AMP-activated protein kinase catalytic subunit alpha-1	PRKAA1	21.1823	21.3065	21.657	21.1343	21.6152	21.6994	21.6837	21.7877	21.8866	0.101041	0.444956	0.404078	0.0437337
Q13136-2;Q13136;O75145-2;O75145	Liprin-alpha-1	PPFIA1	19.8337	20.3241	20.1633	20.1746	19.5588	19.9893	19.2628	19.7491	20.0601	-0.199466	0.596258	-0.416379	0.117076
Q13137;Q13137-3;Q13137-4;Q13137-5;Q13137-2	Calcium-binding and coiled-coil domain-containing protein 2	CALCOCO2	20.5056	20.8826	21.4256	20.5919	20.6685	20.7227	21.0213	21.1374	20.8391	-0.27691	0.351741	0.061319	0.870715
Q13144	Translation initiation factor eIF-2B subunit epsilon	EIF2B5	20.5293	20.7318	20.338	20.896	20.5259	20.8688	20.7757	20.6217	20.7168	0.230528	0.410424	0.171681	0.360644
Q13148;Q13148-4	TAR DNA-binding protein 43	TARDBP	25.5803	25.4517	25.5437	25.2883	25.246	25.2345	25.5418	25.4199	25.4563	-0.268958	0.0138511	-0.0525625	0.0953763
Q13151	Heterogeneous nuclear ribonucleoprotein A0	HNRNPA0	25.1741	25.1938	25.2657	25.4615	25.4717	25.2754	25.5113	25.6539	25.7066	0.19168	0.169833	0.412733	0.00844292
Q13153;Q13153-2	Serine/threonine-protein kinase PAK 1	PAK1	20.3655	20.4503	20.3954	20.3753	19.9749	20.1289	19.6976	20.1549	19.9745	-0.244046	0.224567	-0.461424	0.0518867
Q13155	Aminoacyl tRNA synthase complex-interacting multifunctional protein 2	AIMP2	23.4238	23.5153	23.4892	23.3423	23.369	23.1187	23.796	23.5484	23.3935	-0.199394	0.150456	0.103206	0.536504
Q13158	FAS-associated death domain protein	FADD	21.1868	21.8088	22.1654	21.349	21.1027	21.2634	NA	22.3763	21.183	-0.481993	0.278422	0.0592786	0.833455
Q13162	Peroxiredoxin-4	PRDX4	23.5856	24.4521	24.5653	25.6535	25.7789	25.8315	24.3793	24.527	24.6387	1.55369	0.0264328	0.314018	0.3207
Q13177;O75914-2;O75914;O75914-4;O75914-3	Serine/threonine-protein kinase PAK 2;PAK-2p27;PAK-2p34	PAK2	24.4586	24.4682	24.6456	24.4199	24.2708	24.3786	24.6892	25.1118	25.0144	-0.167714	0.131153	0.414327	0.0761386
Q13185	Chromobox protein homolog 3	CBX3	26.8416	26.6652	26.586	26.4229	26.4596	26.3339	26.6226	26.5419	26.551	-0.292121	0.0456975	-0.125729	0.141569
Q13190-4;Q13190;Q13190-3;Q13190-2	Syntaxin-5	STX5	20.7993	20.3724	20.6891	21.0335	20.1727	20.878	20.8751	21.6394	20.6194	0.0744434	0.642949	0.424366	0.421761
Q13200;Q13200-3;Q13200-2	26S proteasome non-ATPase regulatory subunit 2	PSMD2	25.108	25.007	25.1412	25.0068	24.9953	25.1034	25.0522	25.3221	25.3019	-0.0502529	0.199033	0.139979	0.322943
Q13206	Probable ATP-dependent RNA helicase DDX10	DDX10	20.8681	20.7578	20.9379	21.0971	20.9836	20.8718	20.8059	20.4387	20.5704	0.129556	0.316597	-0.249618	0.118946
Q13217	DnaJ homolog subfamily C member 3	DNAJC3	20.5577	20.4781	20.8911	20.6803	20.8315	20.7243	20.6909	20.7693	20.674	0.103059	0.564188	0.0691019	0.690648
Q13242	Serine/arginine-rich splicing factor 9	SRSF9	24.8097	24.7869	24.7528	23.9068	23.9172	23.9778	24.3198	24.4256	24.3573	-0.84921	0.00202709	-0.41558	0.008444
Q13243;Q13243-3;Q13243-2	Serine/arginine-rich splicing factor 5	SRSF5	23.1379	23.6287	23.5567	21.8335	22.5853	23.3342	22.4907	23.2548	23.2827	-0.856732	0.119399	-0.431696	0.0607741
Q13247-3;Q13247;Q13247-2;Q08170	Serine/arginine-rich splicing factor 6	SRSF6	24.9319	25.1777	24.9965	24.8986	24.7697	24.8361	24.871	25.0663	24.9174	-0.200598	0.209841	-0.0838107	0.0296682
Q13257	Mitotic spindle assembly checkpoint protein MAD2A	MAD2L1	19.0142	18.5074	19.1497	19.4046	19.0367	18.9129	19.5725	19.2709	19.3165	0.227591	0.436055	0.49617	0.105176
Q13263;Q13263-2	Transcription intermediary factor 1-beta	TRIM28	24.8748	25.043	25.1528	24.8945	24.9044	24.8031	24.7568	25.0406	25.0868	-0.156218	0.281719	-0.0621806	0.203997
Q13283;Q13283-2	Ras GTPase-activating protein-binding protein 1	G3BP1	25.1446	25.0509	25.0465	25.3002	25.2881	25.1399	25.2505	25.2076	25.1741	0.162065	0.0601455	0.130029	0.0126339
Q13286-5;Q13286-4;Q13286-2;Q13286-3;Q13286;Q13286-7	Battenin	CLN3	18.8614	18.734	17.0756	NA	19.8653	18.8681	19.9039	18.2336	19.8684	1.14303	0.141573	1.11161	0.363036
Q13308;Q13308-6;Q13308-5;Q13308-3;Q13308-4;Q13308-2	Inactive tyrosine-protein kinase 7	PTK7	17.4358	NA	15.9137	15.7638	16.9241	16.7386	17.6065	17.9226	17.7686	-0.19923	0.791786	1.09113	0.441586
Q13309;Q13309-2;Q13309-4	S-phase kinase-associated protein 2	SKP2	20.2112	20.1388	20.0595	20.2231	20.2997	20.1425	20.4239	20.2177	19.8114	0.085257	0.186045	0.0145106	0.925232
Q13310-2;Q13310;Q13310-3;Q5JQF8;P0CB38	Polyadenylate-binding protein 4	PABPC4	22.9358	23.0512	22.8139	22.6401	23.1068	23.0732	23.2048	23.173	23.3199	0.00641618	0.972019	0.298987	0.116166
Q13315	Serine-protein kinase ATM	ATM	16.9293	16.1377	15.7626	16.6534	16.7958	16.7061	18.7399	17.2256	16.4346	0.441916	0.352976	1.19021	0.070007
Q13325-2;Q13325	Interferon-induced protein with tetratricopeptide repeats 5	IFIT5	19.2341	18.79	19.0258	20.9232	20.5782	20.1225	19.6828	19.479	18.8822	1.52466	0.019463	0.33137	0.312394
Q13330-3;Q13330;Q13330-2	Metastasis-associated protein MTA1	MTA1	19.1722	18.161	19.0297	19.4523	19.6267	19.7388	20.261	20.1912	20.1414	0.818291	0.142103	1.41025	0.0450872
Q13332-6;Q13332-3;Q13332-4;Q13332-2;Q13332	Receptor-type tyrosine-protein phosphatase S	PTPRS	14.893	NA	NA	15.1806	17.1646	16.7324	NA	NA	NA	1.46615	NA	NA	NA
Q13347	Eukaryotic translation initiation factor 3 subunit I	EIF3I	24.4496	24.5707	24.5037	24.1211	24.1343	24.3996	24.3856	24.5257	24.4716	-0.289605	0.0977506	-0.0470041	0.0367404
Q13363-2;Q13363	C-terminal-binding protein 1	CTBP1	23.4054	22.4826	23.1244	22.3315	22.1335	21.657	23.5267	22.5541	22.7032	-0.96345	0.0987476	-0.0761209	0.703099
Q13370-2;Q13370	cGMP-inhibited 3,5-cyclic phosphodiesterase B	PDE3B	15.6471	14.9058	16.1043	17.2286	17.468	17.3797	16.5686	16.2761	16.5689	1.80632	0.0431942	0.918806	0.0723013
Q13404;Q13404-8;Q13404-7;Q13404-2;Q13404-1;Q13404-6	Ubiquitin-conjugating enzyme E2 variant 1	UBE2V1	24.5652	24.5439	24.1887	24.7549	24.8012	24.8646	24.6558	24.8881	24.4432	0.374261	0.132947	0.229715	0.0905119
Q13405	39S ribosomal protein L49, mitochondrial	MRPL49	22.8858	23.2159	23.1093	22.829	22.7997	22.943	22.7793	22.5858	22.3642	-0.21309	0.182948	-0.493875	0.128484
Q13409-6;Q13409-3;Q13409-7;Q13409-2;Q13409-5;Q13409	Cytoplasmic dynein 1 intermediate chain 2	DYNC1I2	21.1833	20.6631	20.6423	20.5743	21.3391	21.1198	20.9052	21.3143	20.4861	0.181477	0.6941	0.0723023	0.8273
Q13416	Origin recognition complex subunit 2	ORC2	18.9673	18.9137	NA	19.9326	19.9982	19.8645	19.6652	20.0468	19.9116	0.991322	0.0370037	0.934069	0.148545
Q13423	NAD(P) transhydrogenase, mitochondrial	NNT	21.1407	22.0448	21.3229	21.2717	21.243	21.1579	21.6951	21.5706	21.3539	-0.278584	0.417907	0.0370668	0.912078
Q13425;Q13425-2	Beta-2-syntrophin	SNTB2	20.5571	21.0458	21.2743	20.9229	20.7502	21.0833	20.8675	21.0855	21.3174	-0.0402876	0.862542	0.131082	0.281298
Q13426-3;Q13426-2;Q13426	DNA repair protein XRCC4	XRCC4	19.5675	18.5745	20.3385	19.5703	19.6847	20.1074	19.1254	20.7674	20.6922	0.293955	0.551	0.701489	0.463514
Q13427-2;Q13427	Peptidyl-prolyl cis-trans isomerase G	PPIG	21.3285	21.4678	21.2866	21.1645	21.2928	21.0247	21.6899	21.2363	20.8039	-0.200254	0.0230707	-0.117547	0.684773
Q13428-8;Q13428-3;Q13428-2;Q13428;Q13428-4;Q13428-5	Treacle protein	TCOF1	21.8147	21.752	21.7286	22.1736	22.3798	22.1718	22.3368	22.6648	22.6514	0.476622	0.0266647	0.785915	0.0270496
Q13433;Q13433-2	Zinc transporter ZIP6	SLC39A6	18.1314	18.0407	18.1599	18.3289	18.3766	18.223	18.1784	18.3088	18.0193	0.198817	0.127525	0.0581376	0.67124
Q13435	Splicing factor 3B subunit 2	SF3B2	23.8169	23.9258	23.6444	23.7306	23.7137	23.9278	23.7009	23.6521	23.4863	-0.00501154	0.976181	-0.182561	0.0607353
Q13438-5;Q13438-2;Q13438-7;Q13438;Q13438-8;Q13438-6;Q13438-3;Q13438-4	Protein OS-9	OS9	19.0128	19.5299	19.043	19.6148	19.2121	20.0073	18.9877	18.9918	18.6266	0.416173	0.3893	-0.326544	0.169308
Q13439-3;Q13439-4;Q13439;Q13439-5	Golgin subfamily A member 4	GOLGA4	17.8813	17.7152	17.9891	17.0356	17.1118	17.0627	17.2904	17.4283	17.5743	-0.791795	0.0146864	-0.430871	0.0393574
Q13442	28 kDa heat- and acid-stable phosphoprotein	PDAP1	24.6293	24.6618	24.6781	23.7776	23.8459	23.9007	23.5493	23.7969	23.9397	-0.814978	0.000692407	-0.894416	0.0122034
Q13443;Q13443-2	Disintegrin and metalloproteinase domain-containing protein 9	ADAM9	22.3814	22.3071	22.2323	22.1238	22.087	22.1575	22.7374	22.6579	22.7078	-0.184133	0.080729	0.394099	0.0105144
Q13444-10;Q13444-9;Q13444-8;Q13444-2;Q13444-7;Q13444-6;Q13444-12;Q13444-5;Q13444-4;Q13444-3;Q13444;Q13444-13;Q13444-11	Disintegrin and metalloproteinase domain-containing protein 15	ADAM15	18.6323	17.4075	18.0921	19.4684	19.1495	19.3076	19.7205	18.6445	18.4367	1.26457	0.040536	0.889958	0.0842305
Q13451;Q13451-2	Peptidyl-prolyl cis-trans isomerase FKBP5;Peptidyl-prolyl cis-trans isomerase FKBP5, N-terminally processed	FKBP5	22.4753	22.3038	22.3484	21.5635	22.1039	22.2162	22.7207	22.8278	22.7726	-0.414639	0.2382	0.39787	0.039475
Q13459-2;Q13459	Unconventional myosin-IXb	MYO9B	17.5147	17.0835	17.3193	18.1781	17.4849	16.7954	17.8294	17.101	17.054	0.180283	0.666273	0.022288	0.906276
Q13464	Rho-associated protein kinase 1	ROCK1	18.1561	18.2098	18.7315	17.4342	18.1796	18.1548	19.2307	19.1347	19.1109	-0.442943	0.170102	0.792954	0.0642043
Q13490-2;Q13490;Q13489	Baculoviral IAP repeat-containing protein 2	BIRC2	18.1665	18.8581	19.5171	19.5587	20.1116	19.4478	19.1232	19.016	18.2537	0.858779	0.206524	-0.0495802	0.94608
Q13492-3;Q13492-2;Q13492-5;Q13492;Q13492-4;O60641-3;O60641-4;O60641	Phosphatidylinositol-binding clathrin assembly protein	PICALM	24.8911	24.8562	25.2811	24.7171	24.6502	24.8467	24.7029	23.072	23.334	-0.271434	0.0803686	-1.30649	0.145299
Q13501;Q13501-2	Sequestosome-1	SQSTM1	25.8958	25.7728	25.9636	26.1787	26.0807	26.0817	26.0466	25.8627	25.769	0.236312	0.0579452	0.0153545	0.898509
Q13505-3;Q13505;Q13505-2	Metaxin-1	MTX1	21.224	21.4099	21.6694	21.6571	21.7946	21.3901	21.5896	21.8647	22.0233	0.179489	0.51656	0.391409	0.00655544
Q13509;Q13509-2	Tubulin beta-3 chain	TUBB3	25.0463	24.9147	25.0425	24.9068	24.583	24.5285	25.664	25.74	25.7445	-0.328427	0.0934233	0.714959	0.00703653
Q13510-3;Q13510-2;Q13510	Acid ceramidase;Acid ceramidase subunit alpha;Acid ceramidase subunit beta	ASAH1	20.0546	20.4514	20.1362	21.2875	21.3754	21.4249	21.0771	20.2616	19.7868	1.14853	0.00960847	0.161103	0.745638
Q13523	Serine/threonine-protein kinase PRP4 homolog	PRPF4B	21.2582	22.0783	21.3552	21.2575	20.6406	20.9014	21.6103	20.7598	21.0769	-0.630714	0.275397	-0.414926	0.483998
Q13526;O15428	Peptidyl-prolyl cis-trans isomerase NIMA-interacting 1	PIN1	22.0453	22.0613	22.1508	21.7261	22.1979	22.1867	21.5797	21.8307	21.9856	-0.0489369	0.75719	-0.287164	0.0877776
Q13535-2;Q13535-3;Q13535	Serine/threonine-protein kinase ATR	ATR	16.4627	15.6173	15.0934	15.9092	15.7794	15.8734	15.4517	15.6762	16.0218	0.129563	0.768681	-0.00787089	0.990077
Q13541	Eukaryotic translation initiation factor 4E-binding protein 1	EIF4EBP1	21.8306	21.648	21.1883	23.1833	22.062	23.0338	23.5535	22.4297	23.1335	1.20408	0.103135	1.48328	0.0532332
Q13546;Q13546-2	Receptor-interacting serine/threonine-protein kinase 1	RIPK1	19.4308	20.6968	20.1253	19.1855	19.2814	18.919	20.5521	19.6335	19.1779	-0.955672	0.117574	-0.296481	0.716682
Q13555-10;Q13555-5;Q13555-4;Q13555-3;Q13555-7;Q13555-9;Q13555-2;Q13555-8;Q13555;Q13555-6	Calcium/calmodulin-dependent protein kinase type II subunit gamma	CAMK2G	20.5226	20.8836	20.6598	20.9409	21.2198	21.0795	21.2513	21.2304	21.0516	0.391365	0.00493723	0.489052	0.0556813
Q13557-8;Q13557-12;Q13557-10;Q13557;Q13557-6;Q13557-11;Q13557-9;Q13557-5;Q13557-3;Q13557-4;Q13554-7;Q9UQM7;Q13554-4;Q9UQM7-2;Q13554-6;Q13554-3;Q13554-8;Q13554-5;Q13554-2;Q13554	Calcium/calmodulin-dependent protein kinase type II subunit delta	CAMK2D	19.1771	19.2235	20.1961	19.4652	19.4097	19.5692	19.4732	20.6005	20.4409	-0.0508854	0.876662	0.639287	0.225445
Q13561;Q13561-3;Q13561-2	Dynactin subunit 2	DCTN2	23.9194	24.923	24.8267	24.2023	24.1579	24.2653	23.7781	24.5019	24.783	-0.347878	0.391504	-0.202069	0.215925
Q13564-2;Q13564;Q13564-4;Q13564-3	NEDD8-activating enzyme E1 regulatory subunit	NAE1	23.044	22.8439	22.8019	22.8784	22.8273	22.7946	23.0633	22.9485	22.9415	-0.0631451	0.343398	0.0878529	0.133238
Q13572;Q13572-2	Inositol-tetrakisphosphate 1-kinase	ITPK1	19.8782	19.8655	19.7377	17.7535	18.2433	18.5661	18.6975	18.4071	18.7699	-1.63951	0.027054	-1.20233	0.0136676
Q13573	SNW domain-containing protein 1	SNW1	23.6146	23.5843	23.5709	23.3684	23.2344	23.4277	23.5467	23.3884	23.4823	-0.246426	0.0539344	-0.117458	0.09767
Q13576;Q13576-3;Q13576-2	Ras GTPase-activating-like protein IQGAP2	IQGAP2	17.3733	17.0573	16.9215	15.1129	16.6577	17.0132	16.2746	16.9363	16.3019	-0.856083	0.354557	-0.613124	0.161949
Q13586;Q13586-2	Stromal interaction molecule 1	STIM1	21.5264	21.7444	21.7623	21.9022	21.7091	21.6861	21.7709	21.9675	22.3967	0.0880854	0.603778	0.367323	0.110807
Q13595-3;Q13595;Q13595-2	Transformer-2 protein homolog alpha	TRA2A	22.9863	22.6652	22.5666	23.0947	23.0223	22.9978	22.543	22.5668	22.4067	0.298894	0.0921865	-0.233881	0.158612
Q13596-2;Q13596;Q13596-3	Sorting nexin-1	SNX1	23.1213	22.7373	22.8448	22.5525	22.6275	22.7736	22.5117	22.988	23.1075	-0.249912	0.258358	-0.0320686	0.921731
Q13601;Q13601-2	KRR1 small subunit processome component homolog	KRR1	22.8517	21.8984	22.0937	22.8378	22.6449	22.9218	22.5983	22.6064	23.0428	0.520294	0.191829	0.467945	0.33068
Q13610;Q13610-2	Periodic tryptophan protein 1 homolog	PWP1	20.0331	20.6763	20.1359	20.6423	20.4893	20.9829	20.7795	21.0085	20.8029	0.423065	0.308704	0.581851	0.0444309
Q13616	Cullin-1	CUL1	21.5644	22.0924	22.0428	21.6468	21.6832	21.9081	21.4148	22.0811	22.3722	-0.153829	0.392527	0.0561678	0.731156
Q13617;Q13617-2	Cullin-2	CUL2	18.5874	18.5796	18.4724	18.4737	18.7344	18.5523	18.3882	18.3328	18.1052	0.0403439	0.664004	-0.271053	0.0323787
Q13618-2;Q13618;Q13618-3	Cullin-3	CUL3	21.2739	21.6657	21.8401	21.8349	21.478	21.7356	21.6995	22.0838	21.3291	0.0895617	0.741754	0.11091	0.755478
Q13619;Q13619-2	Cullin-4A	CUL4A	21.0014	21.1931	21.3844	21.701	21.782	21.7557	21.3773	21.1629	21.4077	0.553295	0.0290613	0.123015	0.436163
Q13620-1;Q13620;Q13620-3	Cullin-4B	CUL4B	17.2634	18.544	18.1398	19.1343	19.176	19.7036	18.026	18.9561	18.2523	1.35555	0.0679136	0.429066	0.149782
Q13625-2;Q13625;Q13625-3	Apoptosis-stimulating of p53 protein 2	TP53BP2	17.7504	18.3882	19.1306	17.2186	17.7774	18.5141	18.1565	18.3279	18.181	-0.586313	0.0021678	-0.201221	0.663124
Q13627-3;Q13627-4;Q13627-5;Q13627-2;Q13627	Dual specificity tyrosine-phosphorylation-regulated kinase 1A	DYRK1A	17.3647	19.032	18.8628	16.7162	17.3563	17.0766	NA	18.7137	17.3872	-1.37011	0.0633339	-0.369347	0.364767
Q13630	GDP-L-fucose synthase	TSTA3	21.0687	21.0664	21.3582	20.5321	20.9113	20.5788	21.2625	20.8157	21.2893	-0.490367	0.11426	-0.0419194	0.776151
Q13636;Q9UL26	Ras-related protein Rab-31;Ras-related protein Rab-22A	RAB31;RAB22A	21.3304	21.4957	21.767	21.2681	21.541	21.478	21.2998	21.8265	21.9618	-0.10201	0.409283	0.165002	0.257864
Q13637	Ras-related protein Rab-32	RAB32	21.6384	20.9603	21.4527	22.1811	22.3444	22.3047	21.6358	22.4897	22.2807	0.926285	0.0637063	0.784919	0.218276
Q13641	Trophoblast glycoprotein	TPBG	21.3712	21.5972	21.7505	20.5875	20.605	21.7258	20.9793	21.2497	21.5252	-0.600175	0.177975	-0.321548	0.0231764
Q13642-1;Q13642-5;Q13642-4;Q13642;Q13642-3	Four and a half LIM domains protein 1	FHL1	20.4797	19.9925	19.6197	20.8501	20.8507	21.503	20.7236	20.6767	20.7334	1.03733	0.145463	0.680611	0.11343
Q13671-2;Q13671	Ras and Rab interactor 1	RIN1	21.2422	21.0693	21.207	21.0543	20.7984	20.95	20.6226	21.0851	20.6601	-0.238585	0.0113943	-0.383603	0.196203
Q13685	Angio-associated migratory cell protein	AAMP	18.5716	20.3189	20.0765	20.5363	20.1435	20.5451	20.0754	20.3656	19.7443	0.752608	0.357037	0.406084	0.54352
Q13724-2;Q13724	Mannosyl-oligosaccharide glucosidase	MOGS	22.3832	22.5034	22.3653	22.6675	22.5725	22.4503	22.2612	22.1812	22.1594	0.146109	0.16931	-0.216685	0.0648779
Q13740-2;Q13740;Q13740-4;Q13740-3	CD166 antigen	ALCAM	22.0978	22.1969	21.9741	23.2837	23.4454	23.3246	23.3188	23.5274	23.5272	1.26161	0.00144199	1.36819	0.00505821
Q13751	Laminin subunit beta-3	LAMB3	21.2602	21.173	21.2749	20.9525	21.0625	21.0712	20.5009	20.6378	20.3509	-0.207265	0.0679341	-0.739473	0.0224347
Q13753-2;Q13753	Laminin subunit gamma-2	LAMC2	17.1954	16.9203	19.0296	16.8223	17.2358	16.2664	15.6851	15.8805	16.477	-0.940241	0.419619	-1.70091	0.0626365
Q13769	THO complex subunit 5 homolog	THOC5	21.4216	20.8978	20.3306	20.6935	20.4864	20.4854	21.8974	20.9422	20.9868	-0.32822	0.33157	0.392139	0.163279
Q13813;Q13813-2;Q13813-3	Spectrin alpha chain, non-erythrocytic 1	SPTAN1	24.9571	24.799	24.7622	25.0099	24.9209	24.8492	24.9824	24.7705	24.7545	0.0872128	0.0485438	-0.00363967	0.837656
Q13823	Nucleolar GTP-binding protein 2	GNL2	20.3261	21.2073	20.9302	20.8875	20.6095	20.831	20.7476	20.3281	20.8489	-0.0451963	0.905229	-0.179672	0.681919
Q13838;Q13838-2	Spliceosome RNA helicase DDX39B	DDX39B	26.0257	25.9716	25.9861	25.5526	25.7065	25.4184	25.7329	25.7928	25.7649	-0.435349	0.0396753	-0.231004	0.0201102
Q13867	Bleomycin hydrolase	BLMH	21.1048	20.569	21.4205	19.8292	19.9828	20.9795	20.5541	21.2784	19.6758	-0.767617	0.0964561	-0.528667	0.53336
Q13868;Q13868-2	Exosome complex component RRP4	EXOSC2	21.7583	21.3421	21.2881	21.6537	22.4427	21.7218	21.595	21.2734	21.2323	0.476598	0.304928	-0.0959224	0.105361
Q13885	Tubulin beta-2A chain	TUBB2A	20.0232	19.5365	19.6687	20.6539	20.3807	20.1518	18.4954	20.3374	20.8079	0.65263	0.0248412	0.137446	0.884838
Q6P1K8;Q13888	General transcription factor IIH subunit 2-like protein;General transcription factor IIH subunit 2	GTF2H2C;GTF2H2	19.533	19.3429	19.4101	19.2602	19.2274	19.4885	18.3487	18.8119	18.9694	-0.103311	0.416078	-0.718655	0.0918611
Q13895	Bystin	BYSL	22.2743	22.6943	22.6366	22.4749	22.6794	22.6965	21.7973	22.7794	22.6136	0.081901	0.324436	-0.138319	0.506103
Q13907;Q13907-2;Q9BXS1	Isopentenyl-diphosphate Delta-isomerase 1	IDI1	23.4	23.9861	23.5819	22.6785	22.361	22.2279	23.6723	23.5988	23.9838	-1.23353	0.0440145	0.0956602	0.733188
[truncated: 2,411 more rows]

## Sheet: Column Legend. 
Table S2. Related to Figure 3. Proteins detected by mass spectrometry
Column Label	Definition
Pepetide.IDs	Peptide symbol.
Protein.names	Full protein name, as per UniProt.
Gene.names	Gene symbol.
DU145_PAR_01
…	Quantification of protein groups in 3 cell lines (in triplicate).
DU145_HF_03
CF_Fold_Change	DU145 CF fold change, as compared to DU145 PAR.
CF_p_value	p value of DU145 CF as compared to DU145 PAR, calculated as Student's t.test.
HF_Fold_Change	DU145 HF fold change, as compared to DU145 PAR.
HF_p_value	p value of DU145 HF as compared to DU145 PAR, calculated as Student's t.test.
