# Supplementary material for: A proteomic investigation of isogenic radiation resistant prostate cancer cell lines
Source: Proteomics Clin Appl. 2021 Jun 30;15(5):2100037. doi: 10.1002/prca.202100037 (PMC8448965; doi:10.1002/prca.202100037)
Supplement: Supplementary file 2 — Supporting information [file PRCA-15-0-s002.xls]

## Sheet: Supplementary_Table_2
CF v PAR Enriched Pathways from gprofiler
Pathway	adj_p_value	term_size	query_size	intersection: up regulated	intersection: down regulated	Intersection total	up regulated genes
MYC_TARGETS_V1	5.01084e-61	200	1504	70	109	179	PRDX4	VDAC3	PSMD14	ORC2	SERBP1	COPS5	CTPS1	PRPS2	NME1	HSPD1	MRPS18B	TRA2B	SNRPB2	LDHA	PWP1	CDK2	ETF1	CDC20	HSPE1	EIF4G2	RRP9	PHB2	NOP56	PSMB3	LSM2	PSMD8	MAD2L1	SF3B3	SMARCC1	AP3S1	RSL1D1	ILF2	KPNA2	G3BP1	HSP90AB1	RUVBL2	EIF4H	NCBP1	HPRT1	DDX18	TYMS	YWHAE	IMPDH2
E2F_TARGETS	1.95229e-25	200	1479	67	73	140	PRDX4	ASF1A	POLA2	ORC2	AURKB	TFRC	POLE	CDKN2A	TK1	CTPS1	STAG1	NME1	PLK1	RBBP7	HMMR	NUP107	EXOSC8	KIF2C	CBX5	TOP2A	TRA2B	POLD3	DLGAP5	TP53	BIRC5	PRKDC	UBE2S	PDS5B	MELK	MTHFD2	LIG1	ZW10	CDC20	ATAD2	RRM2	TBRG4	PTTG1	KIF22	PPP1R8	CDK1	NOP56	CSE1L	TRIP13
OXIDATIVE_PHOSPHORYLATION	5.1625e-23	200	1391	81	51	132	ALAS1	COX4I1	HCCS	VDAC3	HSD17B10	PDHA1	MRPS22	DECR1	SLC25A12	SLC25A11	PDP1	ATP6AP1	SLC25A5	CYCS	ISCU	SUPV3L1	TIMM8B	MFN2	MRPS30	UQCR10	IDH3B	ACO2	ECI1	CASP7	PDHB	POR	PMPCA	ATP6V1E1	LDHA	TIMM13	ACADSB	NDUFA4	OAT	NDUFS2	TIMM50	DLST	MRPS11	ACAT1	AIFM1	TOMM22	IDH3A	IDH3G	HADHB
MTORC1_SIGNALING	1.21046e-20	200	1546	57	79	136	PSMD14	SLC7A5	GGA2	TFRC	P4HA1	COPS5	LDLR	PLK1	HSPD1	TOMM40	SLC1A5	CTH	PSPH	M6PR	PLOD2	SEC11A	RPN1	USO1	SDF2L1	FKBP2	ACSL3	LDHA	SLC2A1	GLA	PRDX1	YKT6	MTHFD2	ETF1	GBE1	HK2	HSPE1	RRM2	CALR	AK4	RRP9	CACYBP	HSPA9	SQSTM1	GSR	ARPC5L	HSP90B1	UCHL5	NUP205
MITOTIC_SPINDLE	2.16594e-14	199	1577	65	61	126	GEMIN4	APC	MID1	NOTCH2	ARFIP2	ATG4B	FARP1	HOOK3	MARCKS	TSC1	KIF15	KIF11	PLK1	CDC42BPA	ABR	CLIP2	KIF2C	TOP2A	HDAC6	CENPF	DLG1	ANLN	DST	DLGAP5	BIRC5	INCENP	RASA2	KIF23	WASF2	CLASP1	RABGAP1	CDC27	PALLD	KIF22	SPTBN1	MYO1E	CDK1	CKAP5	EPB41L2	RASAL2	ECT2	TLK1	TRIO
MYC_TARGETS_V2	1.56256e-13	58	1456	27	21	48	SLC19A1	PLK1	HSPD1	SUPV3L1	NDUFAF4	TCOF1	GRWD1	TFB2M	NIP7	RRP12	RCL1	HK2	HSPE1	TBRG4	RRP9	NOP56	MYBBP1A	LAS1L	MRTO4	PES1	NOP2	DDX18	DCTPP1	WDR74	BYSL	SRM	MPHOSPH10
PROTEIN_SECRETION	4.68715e-13	96	1059	45	13	58	RAB9A	VAMP3	VAMP7	RPS6KA3	RAB2A	LAMP2	MAPK1	SEC22B	M6PR	EGFR	USO1	DST	NAPA	GBF1	COPE	GLA	SEC31A	ARFIP1	YKT6	TPD52	ZW10	PPT1	SEC24D	TMX1	ATP1A1	VPS4B	COPB1	SNX2	IGF2R	AP2B1	COPB2	MON2	CLTA	AP3S1	ADAM10	STX12	DNM1L	VPS45	ARFGAP3	LMAN1	AP3B1	TMED10	AP2M1
G2M_CHECKPOINT	1.87874e-11	200	1349	55	54	109	ORC5	NOTCH2	POLA2	MARCKS	SLC7A5	KIF15	AURKB	POLE	ODF2	KIF11	STAG1	PLK1	HMMR	KIF2C	NUP98	TOP2A	CENPF	TRA2B	CUL4A	TNPO2	BIRC5	UBE2S	PDS5B	INCENP	KIF23	SRSF10	CDC27	CDC20	PTTG1	KIF22	CDK1	PBK	RASAL2	MAD2L1	KIF4A	SMARCC1	RPA2	LBR	LMNB1	KPNA2	G3BP1	UPF1	LIG3
UNFOLDED_PROTEIN_RESPONSE	1.00124e-09	113	1411	43	27	70	GEMIN4	IFIT1	ALDH18A1	DNAJA4	EIF4EBP1	ATP6V0D1	SDAD1	SLC7A5	WFS1	TUBB2A	SEC11A	EXOSC2	DCP1A	SRPRB	SEC31A	MTHFD2	EIF4A3	CALR	EXOC2	RRP9	NOP56	EIF4A2	HSPA9	HSP90B1	POP4	HSPA5	PREB	EDC4	NFYB	YWHAZ	DDX10	PAIP1	RPS14	SSR1	DNAJC3	CNOT2	EXOSC9	PSAT1	BANF1	EIF4A1	ARFGAP1	EXOSC4	EXOSC10
DNA_REPAIR	2.16814e-09	150	1545	40	51	91	POLA2	USP11	POLA1	ARL6IP1	XPC	NME1	NT5C3A	TAF9	POLD3	VPS28	TP53	SEC61A1	POLR2G	RNMT	POLR2E	SDCBP	DGCR8	LIG1	RAE1	ITPA	RRM2B	GUK1	COX17	POLR2I	POLR3C	UMPS	RPA2	POM121	HPRT1	TYMS	IMPDH2	ZWINT	AAAS	RFC3	NUDT9	CDA	CSTF3	POLR2D	TSG101	NCBP2
FATTY_ACID_METABOLISM	4.75928e-06	158	1526	34	52	86	EHHADH	ENO2	HCCS	HSD17B10	PDHA1	HIBCH	DECR1	CPT2	ACOX1	HSDL2	CPOX	HSD17B11	HMGCL	HADH	IDH3B	ACO2	ECI1	PDHB	GPD2	LDHA	HSD17B4	DLST	ALDH3A2	CRAT	IDH3G	HADHB	SUCLA2	ACADVL	ACAA2	EPHX1	HSP90AA1	SMS	ECHS1	PRDX6
GLYCOLYSIS	0.000130683	200	1453	49	47	96	TGFBI	PDK3	ENO2	CD44	PLOD1	PAXIP1	ABCB6	FAM162A	NT5E	MET	ECD	P4HA2	IRS2	ALG1	GPC1	P4HA1	B3GAT3	HMMR	CTH	PLOD2	EGFR	GYS1	KIF20A	LDHA	TXN	ANKZF1	HK2	SLC16A3	ME2	AK4	CDK1	SLC25A10	GFPT1	HAX1	HDLBP	COPB2	PC	PMM2	HSPA5	ALDH7A1	FKBP4	SLC25A13	PYGB
EPITHELIAL_MESENCHYMAL_TRANSITION	0.000262693	200	70	13	0	13	TGFBI	THBS1	ENO2	CD44	FAS	TNC	LOXL2	NOTCH2	PLOD1	EDIL3	ITGAV	COL4A2	SDC4
REACTIVE_OXYGEN_SPECIES_PATHWAY	0.000530201	49	1252	16	12	28	PRDX4	OXSR1	SOD2	TXN	NDUFS2	PRDX1	TXNRD2	HMOX2	MGST1	FTL	PDLIM1	GSR	GCLM	NQO1	ABCC1	PRDX6
ADIPOGENESIS	0.00538213	200	1516	48	45	93	DBT	DHRS7B	SOWAHC	PEX14	STOM	COQ9	SLC19A1	PPM1B	HIBCH	DECR1	CPT2	ACOX1	ATL2	SLC1A5	HADH	RMDN3	REEP5	UQCR10	ACO2	GPD2	POR	AIFM1	CRAT	IDH3A	IDH3G	GBE1	SLC25A1	SLC25A10	MGST3	ATP1B3	ACAA2	PTCD3	BCKDHA	EPHX2	PGM1	DLAT	PREB	MRPL15	RREB1	TST	BCL2L13	IMMT	MTCH2
PI3K_AKT_MTOR_SIGNALING	0.0188574	105	1585	16	38	54	ECSIT	RPS6KA3	MAPK1	MAP3K7	EGFR	SLC2A1	PRKAR2A	CDK2	CALR	CDK1	SQSTM1	HSP90B1	AP2M1	TRAF2	PAK4	MAPK8
COAGULATION	0.0214916	138	15	4	0	4	F2	F3	SERPINC1	THBS1
HF v PAR Enriched Pathways from gprofiler
Pathway	adj_p_value	term_size	query_size	intersection: up regulated	intersection: down regulated	Intersection_total	up regulated genes
MYC_TARGETS_V1	1.74e-59	200	1584	80	101	181	CDK2	PSMD14	COPS5	SERBP1	ORC2	VDAC3	TYMS	XPOT	LDHA	HPRT1	VDAC1	PWP1	AP3S1	TRA2B	NME1	PHB2	MAD2L1	ETF1	CDC20	PSMD7	CANX	SNRPB2	EIF4E	EIF4G2	MCM6	NAP1L1	PCNA	NOLC1	SF3B3	PRDX4	MRPS18B	YWHAQ	CCT4	PABPC4	IMPDH2	RAN	HSP90AB1	UBA2	DDX18	FBL	PGK1	RPS10	PSMB3
E2F_TARGETS	3.7e-25	200	1549	74	69	143	STAG1	POLA2	HMGB3	ORC2	TFRC	POLE	RAD21	PRKDC	AURKB	CBX5	LMNB1	CSE1L	CDKN2A	TP53	NUP107	POLD3	PDS5B	LIG1	TRIP13	ATAD2	RRM2	RPA2	RAD50	TRA2B	NME1	NBN	MAD2L1	POLD1	AURKA	CDC20	CIT	DCTPP1	TOP2A	MCM6	KIF2C	PLK1	NAP1L1	TIMELESS	TK1	PCNA	NOLC1	ASF1A	PRDX4
OXIDATIVE_PHOSPHORYLATION	1.75e-20	200	1572	69	68	137	COX4I1	ALAS1	NQO2	MTRR	ATP6AP1	VDAC3	DLST	COX11	LDHA	UQCR10	SLC25A5	VDAC1	CASP7	COX7A2L	ACADVL	PHB2	ECI1	SUCLA2	CPT1A	HADHA	MFN2	HSPA9	VDAC2	SLC25A11	HCCS	CYB5R3	HSD17B10	HADHB	PDHA1	ATP6V1E1	MDH1	DECR1	AIFM1	MGST3	IMMT	ECHS1	GLUD1	ACO2	PDHB	MRPS22	DLAT	GOT2	SLC25A3
MTORC1_SIGNALING	2.35e-20	200	1535	70	65	135	CTH	GGA2	PLOD2	PSMD14	COPS5	TFRC	SLC2A1	P4HA1	AK4	SQLE	GBE1	LDHA	HSP90B1	HPRT1	M6PR	DHCR24	ACSL3	SDF2L1	CALR	RRM2	CYB5B	CTSC	ETF1	PRDX1	TOMM40	AURKA	YKT6	CANX	GCLC	TPI1	FADS1	HMGCS1	HSPA9	SEC11A	PLK1	HK2	RPN1	SLC1A5	G6PD	PGM1	ACTR2	PSMD13	IMMT
MITOTIC_SPINDLE	1.1e-13	199	1585	70	55	125	GEMIN4	APC	FARP1	ARHGEF12	ARHGAP29	ANLN	TSC1	HOOK3	SYNPO	GSN	ROCK1	MYH9	LLGL1	MYO1E	WASF2	ABR	DST	AKAP13	RICTOR	LMNB1	ATG4B	KIF20B	RASA2	ARF6	AURKA	CAPZB	CD2AP	TOP2A	KIF2C	ARFGEF1	PLK1	VCL	TPX2	CLIP2	KIF22	NOTCH2	TUBGCP2	INCENP	TUBA4A	FSCN1	RAPGEF6	STAU1	NF1
PROTEIN_SECRETION	1.36e-13	96	1032	48	10	58	VAMP3	SEC22B	SEC31A	SNX2	ARFGAP3	NAPA	RPS6KA3	DST	EGFR	MAPK1	ARFIP1	LAMP2	M6PR	COPE	AP3S1	CTSC	YKT6	RAB2A	NAPG	TPD52	AP2B1	TMX1	RAB5A	GBF1	ARFGEF1	SEC24D	STX16	ATP1A1	COPB1	ZW10	USO1	TMED10	PPT1	COPB2	AP3B1	DNM1L	MON2	GNAS	RAB9A	AP2M1	STX12	ARFGEF2	VAMP7
MYC_TARGETS_V2	1.37e-12	58	1530	22	26	48	TCOF1	SLC19A1	SLC29A2	PUS1	DCTPP1	MRTO4	PLK1	HK2	NOLC1	TBRG4	DDX18	NOP56	HSPD1	NIP7	PHB	AIMP2	RCL1	SRM	GRWD1	NOC4L	MCM5	NOP2
G2M_CHECKPOINT	1.1e-10	200	1542	58	59	117	ORC5	STAG1	POLA2	HMGB3	POLE	MT2A	RAD21	SQLE	AURKB	LMNB1	SLC38A1	PDS5B	PURA	KIF20B	RPA2	TRA2B	MAD2L1	NUP98	AURKA	CDC20	UBE2C	TOP2A	MCM6	KIF2C	PLK1	NOLC1	TPX2	HMMR	KIF22	NOTCH2	INCENP	PTTG1	CDC27	RASAL2	KIF11	ATRX	ILF3	CHEK1	PRC1	SMARCC1	G3BP1	UPF1	CUL4A
UNFOLDED_PROTEIN_RESPONSE	1.15e-09	113	1521	41	32	73	GEMIN4	IFIT1	EIF4EBP1	SEC31A	XPOT	ALDH18A1	HSP90B1	SRPRB	ATP6V0D1	CALR	TTC37	WFS1	ARFGAP1	BANF1	PREB	HSPA9	SPCS3	LSM1	EIF4E	SEC11A	DCP1A	SDAD1	NOLC1	EIF4A3	PDIA6	PAIP1	NFYB	YWHAZ	DCTN1	CEBPB	NOP56	RPS14	TUBB2A	SSR1	EXOSC10	SLC7A5	HYOU1	DNAJC3	MTHFD2	KIF5B	PARN
DNA_REPAIR	1.7e-09	150	1539	41	50	91	CDA	POLA2	NT5C3A	POLR2E	VPS28	ARL6IP1	TYMS	XPC	HPRT1	TP53	POLR2D	POLD3	POLR2G	LIG1	RAE1	RPA2	NME1	TAF9	POLD1	POM121	POLA1	NUDT9	RNMT	PCNA	IMPDH2	AAAS	POLE4	TARBP2	PRIM1	POLR2H	USP11	RFC3	SUPT5H	EIF1B	GTF2F1	SEC61A1	CSTF3	TSG101	AK3	RRM2B	NCBP2
HYPOXIA	7.4e-07	200	195	28	0	28	TGFBI	NDRG1	ENO2	HMOX1	PDK3	SLC25A1	IRS2	ERRFI1	JUN	ETS1	GYS1	CAV1	KDM3A	P4HA2	NEDD4L	NR3C1	MT2A	FAM162A	SLC2A1	P4HA1	MYH9	AK4	SDC4	EGFR	F3	GBE1	LDHA	GAA
FATTY_ACID_METABOLISM	2.3e-05	158	1371	48	30	78	ENO2	DLST	LDHA	EPHX1	HIBCH	UBE2L6	ALDH3A2	DHCR24	NSDHL	ACADVL	NBN	YWHAH	ECI1	SUCLA2	CPT1A	MGLL	HSD17B4	HMGCS1	HCCS	HSD17B10	RAP1GDS1	HSP90AA1	HADHB	PDHA1	MDH1	DECR1	BLVRA	CA2	ACOX1	ECHS1	HSD17B11	CRAT	ACO2	PDHB	HMGCL	ACAT2	PSME1	GPD2	CPT2	ACSL4	ALDOA	ECI2	IDI1
GLYCOLYSIS	0.000509703	200	1516	50	47	97	TGFBI	ENO2	CD44	CTH	PDK3	IRS2	ALDH7A1	PLOD2	GYS1	PAXIP1	P4HA2	ABCB6	KIF20A	FAM162A	P4HA1	AK4	EGFR	SLC16A3	LDHA	ECD	PYGB	NSDHL	HOMER1	AURKA	GFPT1	GCLC	TPI1	GMPPA	GALK1	PC	HK2	PLOD1	HDLBP	MDH1	G6PD	HMMR	GPC1	COPB2	PGK1	GOT2	NT5E	HS2ST1	SDC1
REACTIVE_OXYGEN_SPECIES_PATHWAY	0.00127777	49	1467	13	17	30	ABCC1	OXSR1	HMOX2	MGST1	TXNRD2	PRDX1	GCLC	G6PD	PRDX4	SOD2	JUNB	NDUFS2	NQO1
EPITHELIAL_MESENCHYMAL_TRANSITION	0.00222745	200	174	20	0	20	TGFBI	TNC	ENO2	CD44	LOXL2	THBS1	EDIL3	BASP1	ITGAV	NNMT	JUN	PLOD2	ITGA5	DST	SDC4	CAP2	ITGB1	CAPG	FAS	PVR
PI3K_AKT_MTOR_SIGNALING	0.00375535	105	1459	25	28	53	CDK2	RPS6KA3	SLC2A1	ECSIT	EGFR	MAPK1	HSP90B1	CALR	RALB	PAK4	EIF4E	ACTR2	ACACA	ITPR2	CFL1	ARPC3	STAT2	DUSP3	PRKAR2A	AP2M1	CAB39	YWHAB	MAPKAP1	PPP2R1B	SQSTM1
ADIPOGENESIS	0.00630748	200	1522	53	40	93	SOWAHC	SLC25A1	STOM	REEP5	DBT	DHRS7B	SLC19A1	GBE1	HIBCH	UQCR10	PPM1B	ATP1B3	COQ9	ATL2	MGLL	PREB	CMBL	SLC1A5	DECR1	AIFM1	PGM1	ACOX1	MGST3	IMMT	ECHS1	CRAT	ACO2	EPHX2	PEX14	DLAT	ALDH2	FAH	GPD2	CPT2	RAB34	ALDOA	GRPEL1	NDUFS3	RTN3	RETSAT	YWHAG	CS	POR
APOPTOSIS	0.0423525	161	142	13	0	13	F2	ENO2	CD44	CTH	HMOX1	JUN	TGFB2	CDK2	PSEN1	CAV1	GSN	CLU	ROCK1
[truncated: 138 more columns]
