# Supplementary material for: A proteomic investigation of isogenic radiation resistant prostate cancer cell lines
Source: Proteomics Clin Appl. 2021 Jun 30;15(5):2100037. doi: 10.1002/prca.202100037 (PMC8448965; doi:10.1002/prca.202100037)
Supplement: Supplementary file 3 — Supporting information [file PRCA-15-0-s004.xls]

## Sheet: Supplementary Table 02
Pepetide.IDs	Protein.names	Gene.names	DU145_PAR_01	DU145_PAR_02	DU145_PAR_03	DU145_CF_01	DU145_CF_02	DU145_CF_03	DU145_HF_01	DU145_HF_02	DU145_HF_03	CF_Fold_Change	CF_p_value	HF_Fold_Change	HF_p_value
P68133;P68032;P63267;P62736;P63267-2	Actin, alpha skeletal muscle;Actin, alpha cardiac muscle 1;Actin, gamma-enteric smooth muscle;Actin, aortic smooth muscle	ACTA1;ACTC1;ACTG2;ACTA2	23.8272	23.5445	23.5707	22.2279	22.3709	22.4034	21.7461	21.723	21.8567	-1.31338	0.0116401	-1.87219	0.00337078
Q99933-4;Q99933-3;Q99933;Q99933-2	BAG family molecular chaperone regulator 1	BAG1	22.07	22.0749	21.3308	19.9217	20.9944	19.7566	19.9029	20.1693	18.916	-1.601	0.03519	-2.1625	0.00458837
Q9UHR4	Brain-specific angiogenesis inhibitor 1-associated protein 2-like protein 1	BAIAP2L1	22.793	22.7738	22.4308	21.6363	21.6091	21.4523	21.7121	21.2615	21.5291	-1.09996	0.00303632	-1.16496	0.0233523
Q96C57	Uncharacterized protein C12orf43	C12orf43	20.688	21.0645	21.1771	19.4474	19.8086	19.9371	19.6496	19.8177	19.9194	-1.24549	1.72602e-05	-1.18094	0.00363208
Q9BRJ6	Uncharacterized protein C7orf50	C7orf50	22.0899	21.9746	21.8115	20.945	20.7419	21.0871	20.8287	20.7921	20.972	-1.03404	0.0222531	-1.09442	0.013706
P48509	CD151 antigen	CD151	NA	22.5762	22.5198	22.8988	19.1189	18.9967	18.9043	19.0022	19.2482	-2.20992	0.00600848	-3.49646	0.0280952
Q9Y315	Deoxyribose-phosphate aldolase	DERA	20.4243	21.0978	20.7813	19.4258	19.5121	19.4004	19.3996	19.95	19.9102	-1.3217	0.0165316	-1.01457	0.00616651
P16422	Epithelial cell adhesion molecule	EPCAM	22.0441	22.1473	22.2509	19.357	20.2995	19.9812	20.5985	20.5425	20.2174	-2.26819	0.0112185	-1.69467	0.0105595
Q9UK22	F-box only protein 2	FBXO2	20.9227	20.9999	20.8941	17.9961	17.9634	18.0971	18.2998	17.9084	17.7611	-2.92003	0.000560777	-2.94912	0.00306093
O00458;O00458-2	Interferon-related developmental regulator 1	IFRD1	20.4279	20.1532	20.2038	18.5191	18.9145	18.972	19.49	18.5652	19.2215	-1.45981	0.0228499	-1.16943	0.0306687
P46940	Ras GTPase-activating-like protein IQGAP1	IQGAP1	24.7888	24.8778	24.9164	23.4395	23.4992	23.4704	23.8106	23.8022	23.8431	-1.39134	0.000423065	-1.04236	0.000947344
Q13572;Q13572-2	Inositol-tetrakisphosphate 1-kinase	ITPK1	19.8782	19.8655	19.7377	17.7535	18.2433	18.5661	18.6975	18.4071	18.7699	-1.63951	0.027054	-1.20233	0.0136676
P14923	Junction plakoglobin	JUP	22.9461	23.4928	23.2603	20.3632	20.5409	20.0674	21.4104	22.0221	21.3962	-2.90924	0.00369675	-1.62346	0.00557888
P08727;Q04695;P02533;P19012;P08779;P19012-2;P13646-3;P13646;P13646-2;P35900	Keratin, type I cytoskeletal 19	KRT19	28.2708	28.4758	28.7246	26.7822	27.0404	26.2751	27.2193	26.6903	26.8093	-1.79119	0.0322162	-1.58411	0.0276332
Q9UN81	LINE-1 retrotransposable element ORF1 protein	L1RE1	21.8703	21.5178	21.3628	19.816	19.7743	19.618	20.463	20.3992	20.0348	-1.84755	0.00311571	-1.28463	0.00446046
Q04912-2;Q04912;Q04912-6;Q04912-5	Macrophage-stimulating protein receptor;Macrophage-stimulating protein receptor alpha chain;Macrophage-stimulating protein receptor beta chain	MST1R	18.0726	17.7659	17.3415	16.2962	16.5029	16.2422	16.2197	16.6814	15.8034	-1.37953	0.0211665	-1.49179	0.0216247
O75438;O75438-2	NADH dehydrogenase [ubiquinone] 1 beta subcomplex subunit 1	NDUFB1	23.1912	23.1935	23.0687	22.2652	22.0027	22.0305	21.6224	22.1072	22.1795	-1.05168	0.00528088	-1.18143	0.0279695
P48681	Nestin	NES	19.6207	19.5	19.07	18.4411	18.6428	17.9906	18.3216	17.4677	18.1135	-1.03871	0.00830913	-1.42931	0.0459156
Q9H1E3;Q9H1E3-2	Nuclear ubiquitous casein and cyclin-dependent kinase substrate 1	NUCKS1	21.6404	21.3992	21.4277	20.092	20.5438	19.7026	19.2993	18.9523	18.7214	-1.3763	0.035228	-2.49813	0.00188152
P29590-5;P29590;P29590-2;P29590-9;P29590-3;P29590-8;P29590-4;P29590-12;P29590-11;P29590-13;P29590-14;P29590-10	Protein PML	PML	21.8703	21.5745	21.6432	19.3267	18.4785	18.9387	20.5206	20.3433	20.968	-2.78136	0.00346058	-1.08536	0.0348022
Q9H2H8;Q9H2H8-2	Peptidyl-prolyl cis-trans isomerase-like 3	PPIL3	22.5913	22.5258	23.0104	19.3862	19.8021	19.8565	19.4673	20.6947	20.4934	-3.02761	0.00253273	-2.49075	0.0217515
O60437	Periplakin	PPL	18.7478	19.1429	19.0152	15.152	16.6502	15.0538	17.9504	17.6769	18.0718	-3.34999	0.0169248	-1.06895	0.0342096
Q96BP3;Q96BP3-2	Peptidylprolyl isomerase domain and WD repeat-containing protein 1	PPWD1	20.748	20.6035	20.6102	19.3049	19.9686	19.5196	19.1028	19.6941	19.1842	-1.05624	0.0457159	-1.32687	0.0259769
O76094;O76094-2	Signal recognition particle subunit SRP72	SRP72	25.5729	25.5834	25.5418	23.1064	23.1561	23.1936	23.1716	23.291	23.1547	-2.41399	0.000207629	-2.3603	0.000209634
Q9C037-2;Q9C037;Q9C037-3	E3 ubiquitin-protein ligase TRIM4	TRIM4	18.0384	18.0768	17.9158	16.6166	16.9325	17.0783	16.4011	16.6162	NA	-1.13455	0.0214177	-1.50166	0.0362642
Q3ZCM7	Tubulin beta-8 chain	TUBB8	23.8549	23.5877	23.7837	22.0956	21.8127	21.964	21.6572	21.7596	21.9503	-1.78469	0.000103172	-1.95308	0.00389879
Q05086-2;Q05086-3;Q05086	Ubiquitin-protein ligase E3A	UBE3A	19.0507	19.4073	19.2585	18.194	18.5223	17.8993	17.4722	17.8531	18.3094	-1.03368	0.0239716	-1.36063	0.0221299
P02765	Alpha-2-HS-glycoprotein;Alpha-2-HS-glycoprotein chain A;Alpha-2-HS-glycoprotein chain B	AHSG	20.5007	19.8155	19.5357	24.0803	23.6124	23.6184	23.1478	22.7338	22.6644	3.81973	0.00145174	2.89806	0.00230527
P02768;P02768-2	Serum albumin	ALB	22.0329	21.6142	21.6843	24.2968	24.7696	23.9338	23.6937	23.9372	23.8852	2.55625	0.0134591	2.06154	0.00960036
Q13740-2;Q13740;Q13740-4;Q13740-3	CD166 antigen	ALCAM	22.0978	22.1969	21.9741	23.2837	23.4454	23.3246	23.3188	23.5274	23.5272	1.26161	0.00144199	1.36819	0.00505821
Q9H553-2;Q9H553	Alpha-1,3/1,6-mannosyltransferase ALG2	ALG2	16.5242	16.6522	17.1395	19.501	19.3187	19.8678	19.2354	18.8794	18.9162	2.79055	0.00115292	2.23837	0.0142202
P35613-2;P35613;P35613-4;P35613-3	Basigin	BSG	23.2721	23.9069	23.2462	24.881	24.9251	24.9706	24.7175	24.8886	24.938	1.45048	0.0219799	1.37295	0.0222189
Q8NG31-3;Q8NG31-4;Q8NG31-2;Q8NG31	Protein CASC5	CASC5	16.511	15.3374	16.702	17.9436	16.2358	17.3799	18.3832	17.2343	17.7969	1.00295	0.0464588	1.62132	0.0253759
Q03135	Caveolin-1	CAV1	23.1569	23.5203	23.5955	24.608	25.0375	24.6785	24.3649	24.3406	24.5697	1.35044	0.00985609	1.00088	0.0124416
P16070-18;P16070-12;P16070-14;P16070-13;P16070-11;P16070-10;P16070-16;P16070-8;P16070-17;P16070-6;P16070-4;P16070-3;P16070-7;P16070-5;P16070;P16070-15;P16070-9;P16070-19	CD44 antigen	CD44	23.2271	23.0248	22.7523	25.303	25.3308	25.3469	24.8174	24.9209	24.952	2.32554	0.00413843	1.89539	0.00850802
O00622	Protein CYR61	CYR61	22.2234	21.8684	22.1856	24.0479	24.014	24.2004	23.1956	22.9619	23.2726	1.99496	0.00217623	1.05086	0.00140369
O43854-2;O43854	EGF-like repeat and discoidin I-like domain-containing protein 3	EDIL3	20.1178	20.4219	20.4267	21.8763	21.7429	21.8731	21.6318	21.7705	21.9491	1.5086	0.00734857	1.46166	0.0014934
O75477;O94905-2;O94905-3	Erlin-1	ERLIN1	22.4569	22.408	22.7609	23.5859	23.5163	23.7269	23.5374	23.51	23.6772	1.06774	0.00229521	1.03291	0.00320548
P00734	Prothrombin;Activation peptide fragment 1;Activation peptide fragment 2;Thrombin light chain;Thrombin heavy chain	F2	15.6333	16.146	NA	20.5895	20.4717	20.4979	18.6275	19.0976	19.3322	4.63002	0.0431818	3.12944	0.00456997
Q96GK7	Fumarylacetoacetate hydrolase domain-containing protein 2A	FAHD2A	20.8277	20.925	21.0053	21.9313	22.3298	22.227	22.2088	22.1381	22.4152	1.24335	0.00492679	1.33468	0.00210621
Q9BRX8-2;Q9BRX8	Redox-regulatory protein FAM213A	FAM213A	20.3112	20.6428	20.4057	21.467	21.5943	21.6365	22.3469	21.895	21.4397	1.11271	0.00557518	1.44063	0.0418033
P57678	Gem-associated protein 4	GEMIN4	16.5811	16.3874	16.856	20.5541	20.45	20.1361	22.2748	20.708	19.565	3.77188	0.0042697	4.24109	0.038958
Q9UBI6	Guanine nucleotide-binding protein G(I)/G(S)/G(O) subunit gamma-12	GNG12	24.3632	24.2111	24.3586	25.5459	25.4241	25.5158	25.3113	25.3987	25.4867	1.18431	0.000185581	1.08793	0.00435019
O95249	Golgi SNAP receptor complex member 1	GOSR1	13.9547	14.6502	14.4953	21.0903	21.2875	21.2635	20.9132	21.0906	20.9435	6.84705	0.000474272	6.61568	0.000670739
Q96HH9-4;Q96HH9;Q96HH9-3;Q96HH9-5;Q96HH9-2	GRAM domain-containing protein 3	GRAMD3	17.5247	17.818	16.9814	20.3449	22.2281	20.3943	20.1487	20.1339	20.1994	3.54776	0.0166711	2.71934	0.00934431
P69905;P02008	Hemoglobin subunit alpha	HBA1	22.0282	21.9049	22.2664	25.099	25.4337	25.4436	23.4398	23.7316	23.6007	3.25892	0.00179826	1.5242	0.00991427
P68871;P02042	Hemoglobin subunit beta;LVV-hemorphin-7;Spinorphin;Hemoglobin subunit delta	HBB;HBD	18.6789	18.5788	19.082	21.8102	21.2578	20.9302	19.6688	20.1649	19.8437	2.55282	0.0209838	1.11257	0.0454979
P09601	Heme oxygenase 1	HMOX1	24.4883	24.306	24.0558	25.4918	25.6057	25.6278	25.5153	25.7161	25.7396	1.29171	0.015769	1.37364	0.0186862
P06756-3;P06756;P06756-2	Integrin alpha-V;Integrin alpha-V heavy chain;Integrin alpha-V light chain	ITGAV	18.8274	19.6455	19.6099	20.7761	20.939	20.5131	20.5692	20.4078	20.917	1.38177	0.0454316	1.27035	0.0463199
Q9Y4K0	Lysyl oxidase homolog 2	LOXL2	19.6784	19.4816	19.1594	21.6134	21.8114	21.0287	21.2556	21.2424	20.8301	2.04475	0.00491095	1.66959	0.00100601
P45985;P45985-2	Dual specificity mitogen-activated protein kinase kinase 4	MAP2K4	19.4767	19.4956	19.7264	20.626	20.9035	21.044	21.0023	20.9924	20.9917	1.29162	0.00342329	1.42925	0.00330523
Q6ZWT7	Lysophospholipid acyltransferase 2	MBOAT2	18.8342	18.2411	18.7122	20.267	19.5814	20.0211	19.81	19.6718	19.5434	1.36068	0.000745942	1.07924	0.0268827
P43121;P43121-2	Cell surface glycoprotein MUC18	MCAM	19.3959	19.4526	19.5328	22.1501	21.9952	21.9329	21.721	21.9404	21.5325	2.56562	0.00160348	2.27086	0.00396942
Q9C0I1-3;Q9C0I1-2;Q9C0I1	Myotubularin-related protein 12	MTMR12	18.4574	18.59	18.354	19.3128	19.8129	19.7593	19.4189	19.6242	19.4805	1.16117	0.0188488	1.04071	0.00209637
P84157-2;P84157-3	Matrix-remodeling-associated protein 7	MXRA7	20.9252	20.7792	20.6765	23.3913	23.0789	23.1623	22.5623	22.1359	22.2558	2.41721	0.000595233	1.52438	0.00312725
Q96RS6;Q96RS6-3;Q96RS6-2	NudC domain-containing protein 1	NUDCD1	19.4043	19.7744	19.7142	20.6871	20.6518	20.8894	20.5448	21.0624	20.9107	1.11182	0.0116809	1.20836	0.00126367
O95340;O95340-2	Bifunctional 3-phosphoadenosine 5-phosphosulfate synthase 2;Sulfate adenylyltransferase;Adenylyl-sulfate kinase	PAPSS2	21.3227	21.6148	21.022	23.6979	23.7581	23.3896	22.8845	22.5087	22.5337	2.29538	0.00109594	1.32243	0.0253734
Q14181;Q14181-2	DNA polymerase alpha subunit B	POLA2	18.9673	19.1091	18.2493	20.257	20.1525	20.3814	19.7289	19.9846	19.7907	1.48836	0.045705	1.05953	0.0488541
P48651-2;P48651	Phosphatidylserine synthase 1	PTDSS1	19.7151	19.6798	19.5096	21.2365	21.1582	21.1558	20.8055	20.9401	20.6888	1.54866	0.00105377	1.17666	0.00173339
P06454-2;P06454	Prothymosin alpha;Prothymosin alpha, N-terminally processed;Thymosin alpha-1	PTMA	26.3252	26.8312	26.8454	28.1699	27.8155	27.8403	28.775	28.2566	28.2225	1.27461	0.0465534	1.75073	0.0376773
P51153	Ras-related protein Rab-13	RAB13	21.043	18.9998	18.9715	23.0544	21.2131	22.4226	22.8916	22.4547	21.3667	2.55859	0.029573	2.56622	0.03214
O00194	Ras-related protein Rab-27B	RAB27B	16.6642	15.9973	16.7261	18.2934	19.0588	18.8778	17.5108	17.1664	17.8278	2.28082	0.0320532	1.03915	0.00881594
Q14108;Q14108-2	Lysosome membrane protein 2	SCARB2	20.8687	20.9418	21.3143	22.4001	22.2549	22.3641	22.6671	22.3375	22.0919	1.29813	0.0113048	1.32393	0.0467794
P01008	Antithrombin-III	SERPINC1	19.357	19.1917	19.3386	22.0548	21.9918	22.1766	21.0361	21.1682	21.1871	2.77858	0.000227092	1.83466	0.00219547
Q99808;Q99808-2	Equilibrative nucleoside transporter 1	SLC29A1	18.6091	18.449	18.4458	20.3854	20.1655	20.4719	19.9804	19.8775	19.9338	1.83961	0.00264591	1.42929	0.000555199
P32856-3;P32856-2;P32856	Syntaxin-2	STX2	17.6214	17.7538	17.6914	19.0676	18.6839	18.9765	18.7751	19.2664	19.0907	1.22048	0.0152523	1.35525	0.00605462
Q15582	Transforming growth factor-beta-induced protein ig-h3	TGFBI	19.2621	19.1768	19.9205	22.4407	21.9988	22.0842	24.3824	23.4709	23.2241	2.72143	0.011722	4.23931	0.0150019
P07996;P07996-2	Thrombospondin-1	THBS1	16.8387	15.7762	16.3825	18.9102	18.9555	18.5039	17.8824	17.8961	17.9456	2.45745	0.0209316	1.5756	0.0367565
P24821-4;P24821;P24821-6;P24821-5;P24821-2;P24821-3	Tenascin	TNC	16.8637	15.5919	15.228	18.8199	17.993	17.0115	19.3738	19.0273	18.4846	2.04693	0.00798217	3.06738	0.00842923
O95361;O95361-2;Q309B1	Tripartite motif-containing protein 16;Tripartite motif-containing protein 16-like protein	TRIM16;TRIM16L	19.0587	18.8431	18.4941	20.373	20.4496	20.453	20.3584	20.4175	20.7052	1.62664	0.0128729	1.69512	0.0244304
Q9BZV1-2;Q9BZV1	UBX domain-containing protein 6	UBXN6	20.3344	18.9661	20.2894	22.2176	21.4247	21.4579	21.6427	20.5271	21.0485	1.83677	0.0388818	1.20946	0.0362433
O94763-2;O94763-3;O94763;O94763-4	Unconventional prefoldin RPB5 interactor 1	URI1	19.1572	18.4971	18.105	20.4875	20.1702	20.5325	20.2698	20.455	20.3669	1.81027	0.0305895	1.77744	0.0354391

## Sheet: Column Legend.
Table S2. Related to Figure 5. 72 Radiation Resistant Proteins
Column Label	Definition
Pepetide.IDs	Peptide Symbol.
Protein.names	Full protein name, as per UniProt.
Gene.names	Gene Symbol.
DU145_PAR_01
…	Quantification of protein groups in all 3 cell lines (in triplicate).
DU145_HF_03
CF_Fold_Change	DU145 CF fold change, as compared to DU145 PAR.
CF_p_value	p value of DU145 CF as compared to DU145 PAR, calculated as Student's t.test.
HF_Fold_Change	DU145 HF fold change, as compared to DU145 PAR.
HF_p_value	p value of DU145 HF as compared to DU145 PAR, calculated as Student's t.test.
